# Supplementary material for: Sclerochronological characteristics of Orbicella faveolata in Cayo Arenas, a remote coral reef from the Gulf of Mexico
Source: PLoS One. 2023 Nov 14;18(11):e0293802. doi: 10.1371/journal.pone.0293802 (PMC10645327; doi:10.1371/journal.pone.0293802)
Supplement: S1 Appendix — (XLSX) [file pone.0293802.s001.xlsx]

## Sheet: Core 1 Wedge
Dist (cm)	Optical density	Optical density 4X2	Thickness (cm)	Density of the standard	ln COD	XD
0	219.5	237.146	1.38	2.82205	5.46867	3.89443
0.0168	237.333	243.896	1.37782	2.82205	5.49674	3.88828
0.0335	245.25	246.198	1.37564	2.82205	5.50614	3.88213
0.0503	246.5	246.167	1.37346	2.82205	5.50601	3.87598
0.0671	246.5	245.823	1.37128	2.82205	5.50461	3.86983
0.0838	246.542	245.188	1.3691	2.82205	5.50202	3.86367
0.1006	245.125	244.51	1.36692	2.82205	5.49926	3.85752
0.1174	245.125	244.198	1.36474	2.82205	5.49798	3.85137
0.1341	243.958	243.854	1.36256	2.82205	5.49657	3.84522
0.1509	243.833	243.854	1.36038	2.82205	5.49657	3.83906
0.1677	243.875	243.864	1.3582	2.82205	5.49661	3.83291
0.1844	243.75	243.885	1.35602	2.82205	5.4967	3.82676
0.2012	243.958	244	1.35384	2.82205	5.49717	3.82061
0.218	243.875	244.104	1.35166	2.82205	5.49759	3.81445
0.2347	243.958	244.291	1.34948	2.82205	5.49836	3.8083
0.2515	244.208	244.531	1.3473	2.82205	5.49934	3.80215
0.2682	244.375	244.5	1.34512	2.82205	5.49922	3.796
0.285	244.625	244.386	1.34294	2.82205	5.49875	3.78984
0.3018	244.917	244.229	1.34076	2.82205	5.49811	3.78369
0.3185	244.083	243.708	1.33858	2.82205	5.49597	3.77754
0.3353	243.917	243.364	1.3364	2.82205	5.49456	3.77139
0.3521	244	242.76	1.33422	2.82205	5.49207	3.76524
0.3688	242.833	242.114	1.33204	2.82205	5.48941	3.75908
0.3856	242.708	241.771	1.32986	2.82205	5.48799	3.75293
0.4024	241.5	241.323	1.32768	2.82205	5.48614	3.74678
0.4191	241.417	241.188	1.3255	2.82205	5.48557	3.74063
0.4359	241.458	241.073	1.32332	2.82205	5.4851	3.73447
0.4527	240.917	240.646	1.32114	2.82205	5.48333	3.72832
0.4694	240.958	240.333	1.31896	2.82205	5.48203	3.72217
0.4862	240.958	239.708	1.31678	2.82205	5.47942	3.71602
0.503	239.75	239.062	1.3146	2.82205	5.47673	3.70986
0.5197	239.667	238.761	1.31242	2.82205	5.47546	3.70371
0.5365	238.458	238.312	1.31024	2.82205	5.47358	3.69756
0.5533	238.375	238.219	1.30806	2.82205	5.47319	3.69141
0.57	238.542	237.917	1.30588	2.82205	5.47192	3.68526
0.5868	237.875	237.229	1.3037	2.82205	5.46903	3.6791
0.6036	238.083	236.719	1.30152	2.82205	5.46687	3.67295
0.6203	237.167	235.875	1.29934	2.82205	5.4633	3.6668
0.6371	235.792	235	1.29716	2.82205	5.45959	3.66065
0.6539	235.833	234.427	1.29498	2.82205	5.45714	3.65449
0.6706	234.708	233.583	1.2928	2.82205	5.45354	3.64834
0.6874	233.667	233.011	1.29062	2.82205	5.45108	3.64219
0.7042	233.5	232.427	1.28844	2.82205	5.44858	3.63604
0.7209	232.458	231.562	1.28626	2.82205	5.44485	3.62988
0.7377	232.417	230.886	1.28408	2.82205	5.44192	3.62373
0.7545	231.333	229.948	1.2819	2.82205	5.43785	3.61758
0.7712	230.042	229	1.27972	2.82205	5.43372	3.61143
0.788	229.75	228.302	1.27754	2.82205	5.43067	3.60527
0.8048	228.667	227.229	1.27536	2.82205	5.42596	3.59912
0.8215	227.542	226.312	1.27318	2.82205	5.42192	3.59297
0.8383	227.25	225.416	1.271	2.82205	5.41795	3.58682
0.855	225.458	224.281	1.26882	2.82205	5.4129	3.58067
0.8718	225	223.198	1.26664	2.82205	5.40806	3.57451
0.8886	223.958	221.927	1.26445	2.82205	5.40235	3.56836
0.9053	222.708	220.604	1.26227	2.82205	5.39637	3.56221
0.9221	221.125	219.552	1.26009	2.82205	5.39159	3.55606
0.9389	219.917	218.594	1.25791	2.82205	5.38722	3.5499
0.9556	218.667	217.979	1.25573	2.82205	5.3844	3.54375
0.9724	218.5	217.656	1.25355	2.82205	5.38292	3.5376
0.9892	217.292	217.458	1.25137	2.82205	5.38201	3.53145
1.0059	217.458	217.437	1.24919	2.82205	5.38191	3.52529
1.0227	217.375	217.187	1.24701	2.82205	5.38076	3.51914
1.0395	217.708	216.802	1.24483	2.82205	5.37898	3.51299
1.0562	217.208	216.27	1.24265	2.82205	5.37653	3.50684
1.073	216.458	216.333	1.24047	2.82205	5.37682	3.50068
1.0898	215.833	216.51	1.23829	2.82205	5.37764	3.49453
1.1065	215.583	216.802	1.23611	2.82205	5.37898	3.48838
1.1233	217.458	217.052	1.23393	2.82205	5.38014	3.48223
1.1401	217.167	216.719	1.23175	2.82205	5.3786	3.47608
1.1568	217	216.344	1.22957	2.82205	5.37687	3.46992
1.1736	216.583	215.938	1.22739	2.82205	5.37499	3.46377
1.1904	216.125	215.604	1.22521	2.82205	5.37344	3.45762
1.2071	215.667	215.177	1.22303	2.82205	5.37146	3.45147
1.2239	215.375	214.802	1.22085	2.82205	5.36972	3.44531
1.2407	215.25	214.5	1.21867	2.82205	5.36831	3.43916
1.2574	214.417	214.167	1.21649	2.82205	5.36676	3.43301
1.2742	214.167	214	1.21431	2.82205	5.36598	3.42686
1.291	214.167	213.834	1.21213	2.82205	5.3652	3.4207
1.3077	213.917	213.677	1.20995	2.82205	5.36447	3.41455
1.3245	213.75	213.531	1.20777	2.82205	5.36378	3.4084
1.3412	213.5	213.521	1.20559	2.82205	5.36373	3.40225
1.358	213.542	213.541	1.20341	2.82205	5.36383	3.39609
1.3748	213.333	213.573	1.20123	2.82205	5.36398	3.38994
1.3915	213.708	213.677	1.19905	2.82205	5.36447	3.38379
1.4083	213.583	213.636	1.19687	2.82205	5.36427	3.37764
1.4251	213.667	213.552	1.19469	2.82205	5.36388	3.37149
1.4418	213.75	213.406	1.19251	2.82205	5.3632	3.36533
1.4586	213.542	213.239	1.19033	2.82205	5.36242	3.35918
1.4754	213.25	212.916	1.18815	2.82205	5.3609	3.35303
1.4921	213.083	212.583	1.18597	2.82205	5.35933	3.34688
1.5089	213.083	212.188	1.18379	2.82205	5.35747	3.34072
1.5257	212.25	211.729	1.18161	2.82205	5.35531	3.33457
1.5424	211.917	211.709	1.17943	2.82205	5.35521	3.32842
1.5592	211.5	211.771	1.17725	2.82205	5.35551	3.32227
1.576	211.25	211.834	1.17507	2.82205	5.3558	3.31611
1.5927	212.167	211.802	1.17289	2.82205	5.35565	3.30996
1.6095	212.167	211.584	1.17071	2.82205	5.35462	3.30381
1.6263	211.75	211.396	1.16853	2.82205	5.35373	3.29766
1.643	211.125	211.25	1.16635	2.82205	5.35304	3.2915
1.6598	211.292	211.208	1.16417	2.82205	5.35285	3.28535
1.6766	211.417	211.136	1.16199	2.82205	5.3525	3.2792
1.6933	211.167	211.021	1.15981	2.82205	5.35196	3.27305
1.7101	210.958	210.937	1.15763	2.82205	5.35156	3.2669
1.7269	211	210.885	1.15545	2.82205	5.35131	3.26074
1.7436	210.958	210.781	1.15327	2.82205	5.35082	3.25459
1.7604	210.833	210.718	1.15109	2.82205	5.35052	3.24844
1.7772	210.75	210.677	1.14891	2.82205	5.35033	3.24229
1.7939	210.583	210.625	1.14673	2.82205	5.35008	3.23613
1.8107	210.708	210.469	1.14455	2.82205	5.34934	3.22998
1.8275	210.667	210.219	1.14237	2.82205	5.34815	3.22383
1.8442	210.542	210.01	1.14019	2.82205	5.34716	3.21768
1.861	209.958	209.781	1.13801	2.82205	5.34606	3.21152
1.8778	209.708	209.468	1.13583	2.82205	5.34457	3.20537
1.8945	209.833	209.187	1.13365	2.82205	5.34323	3.19922
1.9113	209.625	208.75	1.13147	2.82205	5.34114	3.19307
1.928	208.708	208.292	1.12929	2.82205	5.33894	3.18692
1.9448	208.583	208	1.12711	2.82205	5.33754	3.18076
1.9616	208.083	207.781	1.12493	2.82205	5.33649	3.17461
1.9783	207.792	207.854	1.12275	2.82205	5.33684	3.16846
1.9951	207.542	208.073	1.12057	2.82205	5.33789	3.16231
2.0119	207.708	208.386	1.11839	2.82205	5.33939	3.15615
2.0286	208.375	208.521	1.11621	2.82205	5.34004	3.15
2.0454	208.667	208.407	1.11403	2.82205	5.33949	3.14385
2.0622	208.792	208.125	1.11185	2.82205	5.33814	3.1377
2.0789	208.25	207.761	1.10967	2.82205	5.33639	3.13154
2.0957	207.917	207.625	1.10749	2.82205	5.33573	3.12539
2.1125	207.542	207.521	1.10531	2.82205	5.33523	3.11924
2.1292	207.333	207.583	1.10313	2.82205	5.33553	3.11309
2.146	207.708	207.75	1.10095	2.82205	5.33634	3.10693
2.1628	207.5	207.812	1.09877	2.82205	5.33664	3.10078
2.1795	207.792	207.802	1.09659	2.82205	5.33659	3.09463
2.1963	208	207.562	1.09441	2.82205	5.33543	3.08848
2.2131	207.958	207.292	1.09223	2.82205	5.33413	3.08233
2.2298	207.458	206.781	1.09005	2.82205	5.33166	3.07617
2.2466	206.833	206.354	1.08787	2.82205	5.32959	3.07002
2.2634	206.917	206.052	1.08569	2.82205	5.32813	3.06387
2.2801	205.917	205.615	1.08351	2.82205	5.326	3.05772
2.2969	205.75	205.469	1.08133	2.82205	5.32529	3.05156
2.3137	205.625	205.438	1.07915	2.82205	5.32514	3.04541
2.3304	205.167	205.417	1.07697	2.82205	5.32504	3.03926
2.3472	205.333	205.542	1.07479	2.82205	5.32565	3.03311
2.364	205.625	205.552	1.07261	2.82205	5.3257	3.02695
2.3807	205.542	205.334	1.07043	2.82205	5.32464	3.0208
2.3975	205.667	205.073	1.06825	2.82205	5.32337	3.01465
2.4142	205.375	204.823	1.06607	2.82205	5.32215	3.0085
2.431	204.75	204.636	1.06389	2.82205	5.32123	3.00234
2.4478	204.5	204.604	1.06171	2.82205	5.32108	2.99619
2.4645	204.667	204.625	1.05953	2.82205	5.32118	2.99004
2.4813	204.625	204.531	1.05735	2.82205	5.32072	2.98389
2.4981	204.625	204.386	1.05517	2.82205	5.32001	2.97774
2.5148	204.583	204.229	1.05299	2.82205	5.31924	2.97158
2.5316	204.292	204.052	1.05081	2.82205	5.31838	2.96543
2.5484	204.042	203.896	1.04863	2.82205	5.31761	2.95928
2.5651	204	203.875	1.04645	2.82205	5.31751	2.95313
2.5819	203.875	203.938	1.04427	2.82205	5.31781	2.94697
2.5987	203.667	203.948	1.04209	2.82205	5.31787	2.94082
2.6154	203.958	204.042	1.03991	2.82205	5.31832	2.93467
2.6322	204.25	203.875	1.03773	2.82205	5.31751	2.92852
2.649	203.917	203.542	1.03555	2.82205	5.31587	2.92236
2.6657	204.042	203.208	1.03336	2.82205	5.31423	2.91621
2.6825	203.292	202.938	1.03118	2.82205	5.3129	2.91006
2.6993	202.917	202.666	1.029	2.82205	5.31156	2.90391
2.716	202.583	202.385	1.02682	2.82205	5.31017	2.89775
2.7328	202.958	202.188	1.02464	2.82205	5.3092	2.8916
2.7496	202.208	202.011	1.02246	2.82205	5.30832	2.88545
2.7663	201.792	202.073	1.02028	2.82205	5.30863	2.8793
2.7831	201.792	202.083	1.0181	2.82205	5.30868	2.87315
2.7999	202.25	201.979	1.01592	2.82205	5.30816	2.86699
2.8166	202.458	201.979	1.01374	2.82205	5.30816	2.86084
2.8334	201.833	201.896	1.01156	2.82205	5.30775	2.85469
2.8502	201.375	201.844	1.00938	2.82205	5.30749	2.84854
2.8669	202.25	201.833	1.0072	2.82205	5.30744	2.84238
2.8837	202.125	201.531	1.00502	2.82205	5.30594	2.83623
2.9005	201.625	201.188	1.00284	2.82205	5.30424	2.83008
2.9172	201.333	200.906	1.00066	2.82205	5.30284	2.82393
2.934	201.042	200.636	0.998483	2.82205	5.30149	2.81777
2.9508	200.75	200.417	0.996303	2.82205	5.3004	2.81162
2.9675	200.5	200.229	0.994123	2.82205	5.29946	2.80547
2.9843	200.25	200.094	0.991943	2.82205	5.29879	2.79932
3.001	200.167	199.948	0.989763	2.82205	5.29806	2.79316
3.0178	200	199.781	0.987583	2.82205	5.29722	2.78701
3.0346	199.958	199.698	0.985403	2.82205	5.29681	2.78086
3.0513	199.667	199.521	0.983223	2.82205	5.29592	2.77471
3.0681	199.5	199.469	0.981043	2.82205	5.29566	2.76856
3.0849	199.667	199.156	0.978863	2.82205	5.29409	2.7624
3.1016	199.25	198.844	0.976682	2.82205	5.29252	2.75625
3.1184	199.458	198.636	0.974502	2.82205	5.29147	2.7501
3.1352	198.25	198.282	0.972322	2.82205	5.28969	2.74395
3.1519	198.417	198.167	0.970142	2.82205	5.28911	2.73779
3.1687	198.417	198	0.967962	2.82205	5.28827	2.73164
3.1855	198.042	197.771	0.965782	2.82205	5.28711	2.72549
3.2022	197.792	197.604	0.963602	2.82205	5.28627	2.71934
3.219	197.75	197.364	0.961422	2.82205	5.28505	2.71318
3.2358	197.5	197.312	0.959242	2.82205	5.28479	2.70703
3.2525	197.375	197.271	0.957062	2.82205	5.28458	2.70088
3.2693	196.833	197.052	0.954882	2.82205	5.28347	2.69473
3.2861	197.542	196.896	0.952701	2.82205	5.28267	2.68858
3.3028	197.333	196.781	0.950521	2.82205	5.28209	2.68242
3.3196	196.5	196.614	0.948341	2.82205	5.28124	2.67627
3.3364	196.208	196.458	0.946161	2.82205	5.28045	2.67012
3.3531	197.083	195.938	0.943981	2.82205	5.2778	2.66397
3.3699	196.667	195.271	0.941801	2.82205	5.27439	2.65781
3.3867	195.875	194.834	0.939621	2.82205	5.27215	2.65166
3.4034	194.125	194.625	0.937441	2.82205	5.27108	2.64551
3.4202	194.417	194.865	0.935261	2.82205	5.27231	2.63936
3.437	194.917	194.948	0.933081	2.82205	5.27273	2.6332
3.4537	195.042	194.823	0.9309	2.82205	5.27209	2.62705
3.4705	195.083	194.646	0.92872	2.82205	5.27118	2.6209
3.4873	194.75	194.208	0.92654	2.82205	5.26893	2.61475
3.504	194.417	193.916	0.92436	2.82205	5.26743	2.60859
3.5208	194.333	193.573	0.92218	2.82205	5.26565	2.60244
3.5375	193.333	193.177	0.92	2.82205	5.26361	2.59629
3.5543	193.583	192.948	0.91782	2.82205	5.26242	2.59014
3.5711	193.042	192.542	0.91564	2.82205	5.26031	2.58399
3.5878	192.75	192.25	0.91346	2.82205	5.2588	2.57783
3.6046	192.417	191.979	0.91128	2.82205	5.25739	2.57168
3.6214	191.958	191.604	0.9091	2.82205	5.25543	2.56553
3.6381	191.875	191.354	0.906919	2.82205	5.25413	2.55938
3.6549	191.667	190.99	0.904739	2.82205	5.25222	2.55322
3.6717	190.917	190.5	0.902559	2.82205	5.24965	2.54707
3.6884	190.958	190.041	0.900379	2.82205	5.24724	2.54092
3.7052	190.417	189.396	0.898199	2.82205	5.24384	2.53477
3.722	189.708	188.76	0.896019	2.82205	5.24048	2.52861
3.7387	189.083	188.312	0.893839	2.82205	5.2381	2.52246
3.7555	188.375	187.865	0.891659	2.82205	5.23572	2.51631
3.7723	187.875	187.74	0.889479	2.82205	5.23506	2.51016
3.789	187.917	187.74	0.887299	2.82205	5.23506	2.504
3.8058	187.292	187.729	0.885118	2.82205	5.235	2.49785
3.8226	187.875	187.761	0.882938	2.82205	5.23517	2.4917
3.8393	187.875	187.511	0.880758	2.82205	5.23383	2.48555
3.8561	187.875	187.042	0.878578	2.82205	5.23133	2.4794
3.8729	187.417	186.417	0.876398	2.82205	5.22798	2.47324
3.8896	186.875	185.948	0.874218	2.82205	5.22547	2.46709
3.9064	186	185.229	0.872038	2.82205	5.22159	2.46094
3.9232	185.375	184.312	0.869858	2.82205	5.21663	2.45479
3.9399	185.542	183.375	0.867678	2.82205	5.21153	2.44863
3.9567	184	182.416	0.865498	2.82205	5.20629	2.44248
3.9735	182.333	181.854	0.863318	2.82205	5.2032	2.43633
3.9902	181.625	181.688	0.861137	2.82205	5.20229	2.43018
4.007	181.708	181.542	0.858957	2.82205	5.20149	2.42402
4.0237	181.75	181.219	0.856777	2.82205	5.19971	2.41787
4.0405	181.667	180.938	0.854597	2.82205	5.19815	2.41172
4.0573	181.042	180.719	0.852417	2.82205	5.19694	2.40557
4.074	180.417	180.584	0.850237	2.82205	5.19619	2.39941
4.0908	180.625	180.521	0.848057	2.82205	5.19585	2.39326
4.1076	180.792	180.354	0.845877	2.82205	5.19492	2.38711
4.1243	180.5	179.886	0.843697	2.82205	5.19232	2.38096
4.1411	180.167	179.386	0.841517	2.82205	5.18954	2.37481
4.1579	179.958	178.864	0.839336	2.82205	5.18663	2.36865
4.1746	178.917	178.344	0.837156	2.82205	5.18371	2.3625
4.1914	178.5	178.062	0.834976	2.82205	5.18213	2.35635
4.2082	178.083	177.761	0.832796	2.82205	5.18044	2.3502
4.2249	177.875	177.407	0.830616	2.82205	5.17844	2.34404
4.2417	177.792	177.031	0.828436	2.82205	5.17633	2.33789
4.2585	177.292	176.584	0.826256	2.82205	5.17379	2.33174
4.2752	176.667	176.125	0.824076	2.82205	5.17119	2.32559
4.292	176.375	176.302	0.821896	2.82205	5.1722	2.31943
4.3088	176	176.385	0.819716	2.82205	5.17267	2.31328
4.3255	175.458	176.312	0.817536	2.82205	5.17226	2.30713
4.3423	177.375	176.271	0.815355	2.82205	5.17202	2.30098
4.3591	176.708	175.688	0.813175	2.82205	5.16871	2.29482
4.3758	175.708	175.198	0.810995	2.82205	5.16592	2.28867
4.3926	175.292	174.74	0.808815	2.82205	5.1633	2.28252
4.4094	175.042	174.219	0.806635	2.82205	5.16031	2.27637
4.4261	174.75	173.562	0.804455	2.82205	5.15654	2.27022
4.4429	173.875	173.136	0.802275	2.82205	5.15407	2.26406
4.4597	173.208	173.104	0.800095	2.82205	5.15389	2.25791
4.4764	172.417	173.188	0.797915	2.82205	5.15438	2.25176
4.4932	173.042	173.282	0.795735	2.82205	5.15492	2.24561
4.51	173.75	173.104	0.793555	2.82205	5.15389	2.23945
4.5267	173.542	172.906	0.791374	2.82205	5.15275	2.2333
4.5435	172.792	172.833	0.789194	2.82205	5.15233	2.22715
4.5602	172.333	172.625	0.787014	2.82205	5.15112	2.221
4.577	172.958	172.333	0.784834	2.82205	5.14943	2.21484
4.5938	173.25	171.646	0.782654	2.82205	5.14543	2.20869
4.6105	171.958	170.833	0.780474	2.82205	5.14069	2.20254
4.6273	171.167	170.562	0.778294	2.82205	5.1391	2.19639
4.6441	170.208	170.448	0.776114	2.82205	5.13843	2.19024
4.6608	170	170.364	0.773934	2.82205	5.13794	2.18408
4.6776	170.875	170.125	0.771754	2.82205	5.13653	2.17793
4.6944	170.708	169.708	0.769573	2.82205	5.13408	2.17178
4.7111	169.875	169.489	0.767393	2.82205	5.13279	2.16563
4.7279	169.042	169.521	0.765213	2.82205	5.13298	2.15947
4.7447	169.208	169.604	0.763033	2.82205	5.13347	2.15332
4.7614	169.833	169.469	0.760853	2.82205	5.13267	2.14717
4.7782	170	168.886	0.758673	2.82205	5.12922	2.14102
4.795	169.375	168.177	0.756493	2.82205	5.12502	2.13486
4.8117	168.667	167.573	0.754313	2.82205	5.12142	2.12871
4.8285	167.5	166.969	0.752133	2.82205	5.11781	2.12256
4.8453	167.167	166.708	0.749953	2.82205	5.11625	2.11641
4.862	166.958	166.656	0.747773	2.82205	5.11593	2.11025
4.8788	166.25	166.687	0.745592	2.82205	5.11612	2.1041
4.8956	166.458	166.885	0.743412	2.82205	5.11731	2.09795
4.9123	166.958	166.958	0.741232	2.82205	5.11774	2.0918
4.9291	167.083	166.812	0.739052	2.82205	5.11687	2.08565
4.9459	167.042	166.542	0.736872	2.82205	5.11525	2.07949
4.9626	166.75	165.854	0.734692	2.82205	5.11111	2.07334
4.9794	166.375	165.219	0.732512	2.82205	5.10727	2.06719
4.9962	166	164.729	0.730332	2.82205	5.1043	2.06104
5.0129	164.292	164.334	0.728152	2.82205	5.1019	2.05488
5.0297	164.208	164.334	0.725972	2.82205	5.1019	2.04873
5.0465	164.417	164.396	0.723791	2.82205	5.10228	2.04258
5.0632	164.417	164.396	0.721611	2.82205	5.10228	2.03643
5.08	164.292	164.438	0.719431	2.82205	5.10253	2.03027
5.0967	164.458	164.344	0.717251	2.82205	5.10196	2.02412
5.1135	164.417	164.115	0.715071	2.82205	5.10057	2.01797
5.1303	164.583	163.719	0.712891	2.82205	5.09815	2.01182
5.147	163.917	163.115	0.710711	2.82205	5.09445	2.00566
5.1638	163.542	162.625	0.708531	2.82205	5.09145	1.99951
5.1806	162.833	162.177	0.706351	2.82205	5.08869	1.99336
5.1973	162.167	162.052	0.704171	2.82205	5.08792	1.98721
5.2141	161.958	162.093	0.701991	2.82205	5.08817	1.98106
5.2309	161.75	162.125	0.69981	2.82205	5.08837	1.9749
5.2476	162.333	162.219	0.69763	2.82205	5.08894	1.96875
5.2644	162.333	161.885	0.69545	2.82205	5.08689	1.9626
5.2812	162.083	161.385	0.69327	2.82205	5.08379	1.95645
5.2979	162.125	160.864	0.69109	2.82205	5.08056	1.95029
5.3147	161	160.104	0.68891	2.82205	5.07582	1.94414
5.3315	160.333	159.489	0.68673	2.82205	5.07198	1.93799
5.3482	160	159.011	0.68455	2.82205	5.06897	1.93184
5.365	159.083	158.177	0.68237	2.82205	5.06372	1.92568
5.3818	158.542	157.427	0.68019	2.82205	5.05896	1.91953
5.3985	158.417	156.698	0.678009	2.82205	5.05432	1.91338
5.4153	156.667	155.938	0.675829	2.82205	5.04946	1.90723
5.4321	156.083	155.614	0.673649	2.82205	5.04738	1.90107
5.4488	155.625	155.417	0.671469	2.82205	5.04611	1.89492
5.4656	155.375	155.167	0.669289	2.82205	5.0445	1.88877
5.4824	155.375	154.854	0.667109	2.82205	5.04248	1.88262
5.4991	155.292	154.594	0.664929	2.82205	5.0408	1.87647
5.5159	154.625	154.083	0.662749	2.82205	5.03749	1.87031
5.5327	154.125	153.666	0.660569	2.82205	5.03478	1.86416
5.5494	154.333	153.541	0.658389	2.82205	5.03397	1.85801
5.5662	153.25	153.208	0.656209	2.82205	5.0318	1.85186
5.583	152.958	152.781	0.654028	2.82205	5.02901	1.8457
5.5997	153.625	152.312	0.651848	2.82205	5.02593	1.83955
5.6165	153	151.844	0.649668	2.82205	5.02285	1.8334
5.6333	151.542	150.75	0.647488	2.82205	5.01562	1.82725
5.65	151.083	150.135	0.645308	2.82205	5.01154	1.82109
5.6668	151.75	149.208	0.643128	2.82205	5.00534	1.81494
5.6835	148.625	147.771	0.640948	2.82205	4.99566	1.80879
5.7003	149.083	147.208	0.638768	2.82205	4.99185	1.80264
5.7171	147.375	146.812	0.636588	2.82205	4.98916	1.79648
5.7338	146	146.594	0.634408	2.82205	4.98767	1.79033
5.7506	146.375	146.448	0.632227	2.82205	4.98667	1.78418
5.7674	147.5	145.823	0.630047	2.82205	4.98239	1.77803
5.7841	146.5	144.948	0.627867	2.82205	4.97638	1.77188
5.8009	145.417	144.219	0.625687	2.82205	4.97133	1.76572
5.8177	143.875	143.771	0.623507	2.82205	4.96822	1.75957
5.8344	144	143.635	0.621327	2.82205	4.96728	1.75342
5.8512	143.583	143.343	0.619147	2.82205	4.96524	1.74727
5.868	143.625	143.021	0.616967	2.82205	4.96299	1.74111
5.8847	143.333	142.583	0.614787	2.82205	4.95993	1.73496
5.9015	142.833	142.062	0.612607	2.82205	4.95627	1.72881
5.9183	142.292	141.688	0.610427	2.82205	4.95362	1.72266
5.935	141.875	141.396	0.608246	2.82205	4.95156	1.7165
5.9518	141.25	141.01	0.606066	2.82205	4.94883	1.71035
5.9686	141.333	140.573	0.603886	2.82205	4.94573	1.7042
5.9853	141.125	139.896	0.601706	2.82205	4.9409	1.69805
6.0021	140.333	139.156	0.599526	2.82205	4.9356	1.6919
6.0189	139.5	138.406	0.597346	2.82205	4.93019	1.68574
6.0356	138.625	137.771	0.595166	2.82205	4.92559	1.67959
6.0524	138.167	137.125	0.592986	2.82205	4.92089	1.67344
6.0692	137.333	136.302	0.590806	2.82205	4.91487	1.66729
6.0859	136.958	135.604	0.588626	2.82205	4.90974	1.66113
6.1027	136.042	135.042	0.586445	2.82205	4.90558	1.65498
6.1195	134.875	134.761	0.584265	2.82205	4.9035	1.64883
6.1362	134.542	134.854	0.582085	2.82205	4.90419	1.64268
6.153	134.708	134.969	0.579905	2.82205	4.90504	1.63652
6.1698	134.917	134.323	0.577725	2.82205	4.90025	1.63037
6.1865	135.25	133.833	0.575545	2.82205	4.89659	1.62422
6.2033	135	133.104	0.573365	2.82205	4.89113	1.61807
6.22	132.125	132.177	0.571185	2.82205	4.88414	1.61191
6.2368	132.958	131.802	0.569005	2.82205	4.8813	1.60576
6.2536	132.333	131.323	0.566825	2.82205	4.87766	1.59961
6.2703	131.292	130.917	0.564645	2.82205	4.87456	1.59346
6.2871	130.625	130.521	0.562464	2.82205	4.87153	1.58731
6.3039	131.042	129.979	0.560284	2.82205	4.86737	1.58115
6.3206	130.708	129.26	0.558104	2.82205	4.86183	1.575
6.3374	129.708	128.552	0.555924	2.82205	4.85633	1.56885
6.3542	128.458	127.989	0.553744	2.82205	4.85195	1.5627
6.3709	128.167	127.594	0.551564	2.82205	4.84885	1.55654
6.3877	127.875	127.188	0.549384	2.82205	4.84566	1.55039
6.4045	127.458	126.823	0.547204	2.82205	4.84279	1.54424
6.4212	126.875	126.552	0.545024	2.82205	4.84066	1.53809
6.438	126.542	126.167	0.542844	2.82205	4.8376	1.53193
6.4548	126.417	125.823	0.540664	2.82205	4.83488	1.52578
6.4715	126.375	125.511	0.538483	2.82205	4.83239	1.51963
6.4883	125.333	125.125	0.536303	2.82205	4.82931	1.51348
6.5051	125.167	124.802	0.534123	2.82205	4.82673	1.50732
6.5218	125.167	124.302	0.531943	2.82205	4.82272	1.50117
6.5386	124.833	123.636	0.529763	2.82205	4.81734	1.49502
6.5554	124.042	122.844	0.527583	2.82205	4.81092	1.48887
6.5721	123.167	122.052	0.525403	2.82205	4.80445	1.48272
6.5889	122.5	121.719	0.523223	2.82205	4.80171	1.47656
6.6057	121.667	121.5	0.521043	2.82205	4.79991	1.47041
6.6224	120.875	121.031	0.518863	2.82205	4.79605	1.46426
6.6392	121.833	120.489	0.516682	2.82205	4.79156	1.45811
6.656	121.625	119.792	0.514502	2.82205	4.78575	1.45195
6.6727	119.792	119.136	0.512322	2.82205	4.78026	1.4458
6.6895	118.708	118.792	0.510142	2.82205	4.77737	1.43965
6.7063	119.042	118.292	0.507962	2.82205	4.77315	1.4335
6.723	119	117.656	0.505782	2.82205	4.76777	1.42734
6.7398	118.417	116.906	0.503602	2.82205	4.76137	1.42119
6.7565	116.708	116.219	0.501422	2.82205	4.75547	1.41504
6.7733	116.5	115.823	0.499242	2.82205	4.75206	1.40889
6.7901	116	115.417	0.497062	2.82205	4.74855	1.40273
6.8068	115.667	115.042	0.494882	2.82205	4.7453	1.39658
6.8236	115.125	114.719	0.492701	2.82205	4.74248	1.39043
6.8404	114.875	114.583	0.490521	2.82205	4.7413	1.38428
6.8571	114.5	114.541	0.488341	2.82205	4.74094	1.37813
6.8739	114.375	114.344	0.486161	2.82205	4.73921	1.37197
6.8907	114.583	113.75	0.483981	2.82205	4.734	1.36582
6.9074	114.708	112.885	0.481801	2.82205	4.72637	1.35967
6.9242	113.708	112.094	0.479621	2.82205	4.71934	1.35352
6.941	112	111.479	0.477441	2.82205	4.71384	1.34736
6.9577	111.125	111.062	0.475261	2.82205	4.71009	1.34121
6.9745	111.542	111.042	0.473081	2.82205	4.70991	1.33506
6.9913	111.25	110.489	0.4709	2.82205	4.70492	1.32891
7.008	110.333	109.875	0.46872	2.82205	4.69934	1.32275
7.0248	111.042	109.719	0.46654	2.82205	4.69792	1.3166
7.0416	109.333	109.239	0.46436	2.82205	4.69354	1.31045
7.0583	108.792	108.656	0.46218	2.82205	4.68819	1.3043
7.0751	109.708	108.094	0.46	2.82205	4.683	1.29814
7.0919	109.125	107.615	0.45782	2.82205	4.67856	1.29199
7.1086	107	107.094	0.45564	2.82205	4.67371	1.28584
7.1254	106.542	107.125	0.45346	2.82205	4.674	1.27969
7.1422	107.792	107.177	0.45128	2.82205	4.67448	1.27354
7.1589	107.042	106.646	0.4491	2.82205	4.66951	1.26738
7.1757	107.125	106.302	0.446919	2.82205	4.66629	1.26123
7.1925	106.75	106.042	0.444739	2.82205	4.66383	1.25508
7.2092	105.667	105.698	0.442559	2.82205	4.66059	1.24893
7.226	105.667	105.271	0.440379	2.82205	4.65654	1.24277
7.2428	106.083	104.229	0.438199	2.82205	4.64659	1.23662
7.2595	105.375	103.021	0.436019	2.82205	4.63493	1.23047
7.2763	103.958	102.031	0.433839	2.82205	4.62528	1.22432
7.293	101.5	101.312	0.431659	2.82205	4.61821	1.21816
7.3098	101.25	101.094	0.429479	2.82205	4.61605	1.21201
7.3266	101.417	100.739	0.427299	2.82205	4.61254	1.20586
7.3433	101.083	100.271	0.425118	2.82205	4.60787	1.19971
7.3601	100.625	99.8543	0.422938	2.82205	4.60371	1.19356
7.3769	99.833	99.5625	0.420758	2.82205	4.60079	1.1874
7.3936	99.542	99.4168	0.418578	2.82205	4.59932	1.18125
7.4104	99.417	99.2293	0.416398	2.82205	4.59743	1.1751
7.4272	99.458	98.9793	0.414218	2.82205	4.59491	1.16895
7.4439	99.25	98.6355	0.412038	2.82205	4.59143	1.16279
7.4607	98.792	98.25	0.409858	2.82205	4.58752	1.15664
7.4775	98.417	97.8957	0.407678	2.82205	4.5839	1.15049
7.4942	98.083	97.4685	0.405498	2.82205	4.57953	1.14434
7.511	97.708	97.0623	0.403318	2.82205	4.57535	1.13818
7.5278	97.375	96.6248	0.401137	2.82205	4.57083	1.13203
7.5445	96.708	96.083	0.398957	2.82205	4.56521	1.12588
7.5613	96.458	95.5728	0.396777	2.82205	4.55989	1.11973
7.5781	95.958	95.0207	0.394597	2.82205	4.5541	1.11357
7.5948	95.208	94.5	0.392417	2.82205	4.5486	1.10742
7.6116	94.667	93.948	0.390237	2.82205	4.54274	1.10127
7.6284	94.25	93.375	0.388057	2.82205	4.53662	1.09512
7.6451	93.875	92.9688	0.385877	2.82205	4.53226	1.08897
7.6619	93	92.8125	0.383697	2.82205	4.53058	1.08281
7.6787	92.375	92.677	0.381517	2.82205	4.52912	1.07666
7.6954	92.625	92.3438	0.379336	2.82205	4.52552	1.07051
7.7122	93.25	91.677	0.377156	2.82205	4.51827	1.06436
7.729	92.458	90.7395	0.374976	2.82205	4.50799	1.0582
7.7457	91.042	89.7707	0.372796	2.82205	4.49726	1.05205
7.7625	89.958	88.8227	0.370616	2.82205	4.48664	1.0459
7.7793	89.5	88.3438	0.368436	2.82205	4.48124	1.03975
7.796	88.583	87.7082	0.366256	2.82205	4.47402	1.03359
7.8128	87.25	87.1668	0.364076	2.82205	4.46782	1.02744
7.8295	88.042	86.9585	0.361896	2.82205	4.46543	1.02129
7.8463	86.958	86.646	0.359716	2.82205	4.46183	1.01514
7.8631	86.417	86.4897	0.357536	2.82205	4.46003	1.00898
7.8798	86.417	86.1148	0.355355	2.82205	4.45568	1.00283
7.8966	86.792	85.4062	0.353175	2.82205	4.44742	0.99668
7.9134	86.333	84.552	0.350995	2.82205	4.43737	0.990528
7.9301	84.917	83.8855	0.348815	2.82205	4.42945	0.984375
7.9469	83.583	83.3543	0.346635	2.82205	4.4231	0.978223
7.9637	83.375	82.7293	0.344455	2.82205	4.41557	0.972071
7.9804	83.667	81.9062	0.342275	2.82205	4.40558	0.965918
7.9972	82.792	80.9477	0.340095	2.82205	4.3938	0.959766
8.014	81.083	80.0935	0.337915	2.82205	4.38319	0.953614
8.0307	80.083	79.5415	0.335735	2.82205	4.37628	0.947461
8.0475	79.833	79.0415	0.333555	2.82205	4.36997	0.941309
8.0643	79.375	78.3227	0.331374	2.82205	4.36084	0.935157
8.081	78.875	77.677	0.329194	2.82205	4.35256	0.929004
8.0978	78.083	77.0312	0.327014	2.82205	4.34421	0.922852
8.1146	76.958	76.3438	0.324834	2.82205	4.33525	0.916699
8.1313	76.792	75.6043	0.322654	2.82205	4.32551	0.910547
8.1481	76.292	74.9793	0.320474	2.82205	4.31721	0.904395
8.1649	75.333	74.7188	0.318294	2.82205	4.31373	0.898242
8.1816	74	74.0938	0.316114	2.82205	4.30533	0.89209
8.1984	74.292	73.7812	0.313934	2.82205	4.3011	0.885938
8.2152	75.25	73.2395	0.311754	2.82205	4.29373	0.879785
8.2319	72.833	72.3332	0.309573	2.82205	4.28128	0.873633
8.2487	72.75	71.875	0.307393	2.82205	4.27493	0.867481
8.2655	72.125	71.323	0.305213	2.82205	4.26722	0.861328
8.2822	71.625	70.7398	0.303033	2.82205	4.25901	0.855176
8.299	71	70.271	0.300853	2.82205	4.25236	0.849024
8.3158	70.542	69.844	0.298673	2.82205	4.24626	0.842871
8.3325	69.792	69.448	0.296493	2.82205	4.24058	0.836719
8.3493	69.75	69.0832	0.294313	2.82205	4.23531	0.830567
8.366	69.292	68.5102	0.292133	2.82205	4.22698	0.824414
8.3828	68.958	67.854	0.289953	2.82205	4.21736	0.818262
8.3996	68.333	67.0727	0.287773	2.82205	4.20578	0.81211
8.4163	67.458	66.177	0.285592	2.82205	4.19233	0.805957
8.4331	66.667	65.375	0.283412	2.82205	4.18014	0.799805
8.4499	65.833	64.9895	0.281232	2.82205	4.17423	0.793653
8.4666	64.75	64.8438	0.279052	2.82205	4.17198	0.7875
8.4834	64.25	64.8645	0.276872	2.82205	4.1723	0.781348
8.5002	65.125	64.8332	0.274692	2.82205	4.17182	0.775196
8.5169	65.25	64.354	0.272512	2.82205	4.1644	0.769043
8.5337	64.833	63.6247	0.270332	2.82205	4.153	0.762891
8.5505	64.125	62.8645	0.268152	2.82205	4.14098	0.756739
8.5672	63.208	62.302	0.265972	2.82205	4.13199	0.750586
8.584	62.333	61.8438	0.263791	2.82205	4.12461	0.744434
8.6008	61.792	61.5625	0.261611	2.82205	4.12005	0.738281
8.6175	61.875	61.25	0.259431	2.82205	4.11496	0.732129
8.6343	61.375	60.8125	0.257251	2.82205	4.1078	0.725977
8.6511	61.208	60.375	0.255071	2.82205	4.10058	0.719824
8.6678	60.542	59.9168	0.252891	2.82205	4.09296	0.713672
8.6846	60.125	59.6145	0.250711	2.82205	4.0879	0.70752
8.7014	59.625	59.4375	0.248531	2.82205	4.08493	0.701367
8.7181	59.375	58.8855	0.246351	2.82205	4.07559	0.695215
8.7349	59.333	58.396	0.244171	2.82205	4.06725	0.689063
8.7517	59.417	57.792	0.241991	2.82205	4.05685	0.68291
8.7684	57.417	57.0523	0.23981	2.82205	4.04397	0.676758
8.7852	57.417	56.5105	0.23763	2.82205	4.03443	0.670606
8.802	56.917	55.7188	0.23545	2.82205	4.02032	0.664453
8.8187	56.458	54.8852	0.23327	2.82205	4.00524	0.658301
8.8355	55.25	54.052	0.23109	2.82205	3.98995	0.652149
8.8523	54.25	53.5102	0.22891	2.82205	3.97987	0.645996
8.869	53.583	53.0415	0.22673	2.82205	3.97107	0.639844
8.8858	53.125	52.5312	0.22455	2.82205	3.96141	0.633692
8.9025	53.083	51.875	0.22237	2.82205	3.94884	0.627539
8.9193	52.375	51.0938	0.22019	2.82205	3.93366	0.621387
8.9361	51.542	50.3645	0.218009	2.82205	3.91929	0.615235
8.9528	50.5	49.9685	0.215829	2.82205	3.91139	0.609082
8.9696	49.958	49.8122	0.213649	2.82205	3.90826	0.60293
8.9864	49.458	49.7915	0.211469	2.82205	3.90784	0.596778
9.0031	49.958	49.7812	0.209289	2.82205	3.90764	0.590625
9.0199	49.875	49.4585	0.207109	2.82205	3.90113	0.584473
9.0367	49.875	48.9378	0.204929	2.82205	3.89055	0.57832
9.0534	49.417	48.1983	0.202749	2.82205	3.87532	0.572168
9.0702	48.667	47.2608	0.200569	2.82205	3.85568	0.566016
9.087	47.792	46.2398	0.198389	2.82205	3.83384	0.559863
9.1037	46.917	45.396	0.196209	2.82205	3.81542	0.553711
9.1205	45.667	44.5523	0.194028	2.82205	3.79666	0.547559
9.1373	44.583	43.948	0.191848	2.82205	3.78301	0.541406
9.154	44.417	43.4273	0.189668	2.82205	3.77109	0.535254
9.1708	43.542	42.8648	0.187488	2.82205	3.75805	0.529102
9.1876	43.25	42.5312	0.185308	2.82205	3.75024	0.522949
9.2043	42.5	42.2188	0.183128	2.82205	3.74286	0.516797
9.2211	42.167	41.8957	0.180948	2.82205	3.73518	0.510645
9.2379	42.208	41.5832	0.178768	2.82205	3.7277	0.504492
9.2546	42	40.9375	0.176588	2.82205	3.71205	0.49834
9.2714	41.208	40.323	0.174408	2.82205	3.69692	0.492188
9.2882	40.917	39.844	0.172227	2.82205	3.68497	0.486035
9.3049	39.625	39.3543	0.170047	2.82205	3.6726	0.479883
9.3217	39.542	39.0105	0.167867	2.82205	3.66383	0.473731
9.3385	39.292	38.448	0.165687	2.82205	3.64931	0.467578
9.3552	38.958	37.8125	0.163507	2.82205	3.63264	0.461426
9.372	38.25	37.021	0.161327	2.82205	3.61149	0.455274
9.3888	37.292	36.2085	0.159147	2.82205	3.58929	0.449121
9.4055	36.75	35.698	0.156967	2.82205	3.57509	0.442969
9.4223	35.792	35.3543	0.154787	2.82205	3.56542	0.436817
9.439	35	35.25	0.152607	2.82205	3.56247	0.430664
9.4558	35.25	35.2082	0.150427	2.82205	3.56128	0.424512
9.4726	35.375	34.8957	0.148246	2.82205	3.55237	0.41836
9.4893	35.375	34.3438	0.146066	2.82205	3.53642	0.412207
9.5061	34.833	33.6562	0.143886	2.82205	3.5162	0.406055
9.5229	34	33.198	0.141706	2.82205	3.50249	0.399902
9.5396	33.167	32.9585	0.139526	2.82205	3.49525	0.39375
9.5564	32.625	32.823	0.137346	2.82205	3.49113	0.387598
9.5732	33	32.6668	0.135166	2.82205	3.48636	0.381445
9.5899	33.042	32.396	0.132986	2.82205	3.47803	0.375293
9.6067	32.625	31.8543	0.130806	2.82205	3.46117	0.369141
9.6235	32	31.375	0.128626	2.82205	3.44601	0.362988
9.6402	31.917	31.052	0.126445	2.82205	3.43566	0.356836
9.657	30.875	30.5207	0.124265	2.82205	3.41841	0.350684
9.6738	30.708	30.1875	0.122085	2.82205	3.40743	0.344531
9.6905	30.708	29.7918	0.119905	2.82205	3.39423	0.338379
9.7073	29.792	29.2605	0.117725	2.82205	3.37624	0.332227
9.7241	29.542	28.948	0.115545	2.82205	3.3655	0.326074
9.7408	29.125	28.5625	0.113365	2.82205	3.35209	0.319922
9.7576	28.583	28.25	0.111185	2.82205	3.34109	0.31377
9.7744	28.542	28.021	0.109005	2.82205	3.33295	0.307617
9.7911	28	27.6668	0.106825	2.82205	3.32023	0.301465
9.8079	27.875	27.4062	0.104645	2.82205	3.31077	0.295313
9.8247	27.667	27.2605	0.102464	2.82205	3.30544	0.28916
9.8414	27.125	27.0418	0.100284	2.82205	3.29738	0.283008
9.8582	26.958	26.9375	0.0981043	2.82205	3.29352	0.276856
9.875	27.292	26.7188	0.0959242	2.82205	3.28537	0.270703
9.8917	26.792	26.3332	0.0937441	2.82205	3.27083	0.264551
9.9085	26.708	26.0102	0.091564	2.82205	3.25849	0.258399
9.9253	26.083	25.6665	0.0893839	2.82205	3.24519	0.252246
9.942	25.75	25.5102	0.0872038	2.82205	3.23908	0.246094
9.9588	25.5	25.3852	0.0850237	2.82205	3.23417	0.239941
9.9755	25.333	25.104	0.0828436	2.82205	3.22303	0.233789
9.9923	25.458	24.75	0.0806635	2.82205	3.20883	0.227637
10.0091	25.25	24.3023	0.0784834	2.82205	3.19057	0.221484
10.0258	24.375	23.8753	0.0763033	2.82205	3.17284	0.215332
10.0426	23.917	23.646	0.0741232	2.82205	3.16319	0.20918
10.0594	23.667	23.3543	0.0719431	2.82205	3.15078	0.203027
10.0761	23.542	23.0418	0.069763	2.82205	3.13731	0.196875
10.0929	23.458	22.6668	0.0675829	2.82205	3.1209	0.190723
10.1097	22.75	22.1773	0.0654028	2.82205	3.09907	0.18457
10.1264	22.417	21.969	0.0632227	2.82205	3.08963	0.178418
10.1432	22.042	21.7605	0.0610427	2.82205	3.0801	0.172266
10.16	21.5	21.5105	0.0588626	2.82205	3.06854	0.166113
10.1767	21.917	21.2812	0.0566825	2.82205	3.05783	0.159961
10.1935	21.583	20.7082	0.0545024	2.82205	3.03053	0.153809
10.2103	21.042	20.3645	0.0523223	2.82205	3.01379	0.147656
10.227	20.583	20.177	0.0501422	2.82205	3.00454	0.141504
10.2438	19.625	20.0625	0.0479621	2.82205	2.99885	0.135352
10.2606	20.208	20.1145	0.045782	2.82205	3.00144	0.129199
10.2773	20.292	19.8543	0.0436019	2.82205	2.98842	0.123047
10.2941	20.125	19.3332	0.0414218	2.82205	2.96183	0.116895
10.3109	19.833	18.6562	0.0392417	2.82205	2.92618	0.110742
10.3276	19.167	17.7812	0.0370616	2.82205	2.87814	0.10459
10.3444	18.208	17.125	0.0348815	2.82205	2.84054	0.0984375
10.3612	17.417	16.6148	0.0327014	2.82205	2.81029	0.0922852
10.3779	16.333	16.1875	0.0305213	2.82205	2.78424	0.0861328
10.3947	16.542	16	0.0283412	2.82205	2.77259	0.0799805
10.4115	16.167	15.5625	0.0261611	2.82205	2.74486	0.0738281
10.4282	15.708	15.1352	0.023981	2.82205	2.71703	0.0676758
10.445	15.583	14.854	0.0218009	2.82205	2.69827	0.0615235
10.4618	14.792	14.5625	0.0196209	2.82205	2.67845	0.0553711
10.4785	14.458	14.5	0.0174408	2.82205	2.67415	0.0492188
10.4953	14.583	14.448	0.0152607	2.82205	2.67056	0.0430664
10.512	14.417	14.2398	0.0130806	2.82205	2.65604	0.0369141
10.5288	14.542	14.0835	0.0109005	2.82205	2.645	0.0307617
10.5456	14.25	13.7398	0.00872038	2.82205	2.62029	0.0246094
10.5623	13.75	13.448	0.00654028	2.82205	2.59883	0.018457
10.5791	13.792	13.448	0.00436019	2.82205	2.59883	0.0123047
10.5959	13.167	13.448	0.00218009	2.82205	2.59883	0.00615235
10.6126	13.083	13.448	0	2.82205	2.59883	0

## Sheet: Core 1 Slab A
Dist (cm)	CRUDE	Optical density	Thickness of the slice (cm)	ln COD	Density (g cm-3)
0	26.0417	47.7441	0.537	3.86585	0.844408
0.0168	37.4167	47.7292	0.53686	3.86554	0.844286
0.0335	50.9167	47.2917	0.53672	3.85633	0.834472
0.0503	59.3333	46.3208	0.53658	3.83559	0.812515	Extension	Density	Calcification
0.0671	58.6667	45.2803	0.53644	3.81287	0.789107	1.0897	0.590034	0.64296
0.0838	53.0833	44.1979	0.5363	3.78868	0.764909
0.1006	48.75	42.9808	0.53616	3.76075	0.737871
0.1174	47.625	42.9776	0.53602	3.76068	0.737992
0.1341	43.7917	42.0385	0.53588	3.73858	0.717315
0.1509	37.5833	39.9135	0.53574	3.68671	0.67078
0.1677	34.875	37.0865	0.5356	3.61325	0.609931
0.1844	32.2917	34.3622	0.53546	3.53696	0.552561
0.2012	28.375	32.0353	0.53532	3.46684	0.504619
0.218	26	30.0641	0.53518	3.40333	0.46481
0.2347	25.2083	28.2532	0.53504	3.34121	0.42891
0.2515	23.2917	26.7468	0.5349	3.28641	0.399567
0.2682	22.5833	25.6442	0.53476	3.24432	0.378418
0.285	23.25	24.7532	0.53462	3.20895	0.361534
0.3018	22.8333	24.109	0.53448	3.18258	0.349459
0.3185	23.125	23.7372	0.53434	3.16704	0.342569
0.3353	24.0833	23.4744	0.5342	3.15591	0.337742
0.3521	24.2083	23.1699	0.53406	3.14285	0.332153
0.3688	23.25	22.9615	0.53392	3.13382	0.328368
0.3856	23.2917	22.8173	0.53378	3.12752	0.325778
0.4024	23.9167	22.0119	0.53364	3.09158	0.311012
0.4191	23.5417	21.9688	0.5335	3.08962	0.310302
0.4359	22.5833	21.9444	0.53336	3.08851	0.309938
0.4527	21.25	22.0833	0.53322	3.09482	0.312568
0.4694	20.5833	22.3864	0.53308	3.10845	0.318231
0.4862	20.7083	22.7188	0.53294	3.12319	0.324463
0.503	21.5	23.109	0.5328	3.14022	0.331803
0.5197	21.6667	23.7821	0.53266	3.16893	0.344493
0.5365	21.75	25	0.53252	3.21888	0.367664
0.5533	23.3333	26.8109	0.53238	3.28881	0.402708
0.57	25.4167	29.141	0.53224	3.37215	0.448836
0.5868	26.375	31.5256	0.5321	3.4508	0.497214
0.6036	27.7917	33.5705	0.53196	3.51365	0.539621
0.6203	32.6667	35.2885	0.53182	3.56356	0.575889
0.6371	39.375	36.8814	0.53168	3.60771	0.61002
0.6539	46.125	38.4231	0.53154	3.64866	0.643494
0.6706	51.5417	39.8686	0.5314	3.68559	0.675272
0.6874	51.5833	41.3109	0.53126	3.72113	0.707339
0.7042	47.2917	43.0449	0.53112	3.76224	0.746315
0.7209	43.8333	44.5417	0.53098	3.79643	0.780382
0.7377	42.375	45.0962	0.53084	3.8088	0.793225
0.7545	41.7917	44.718	0.5307	3.80038	0.784807
0.7712	42.125	43.5865	0.53056	3.77475	0.759329
0.788	44.1667	41.7949	0.53042	3.73277	0.719252
0.8048	48.9167	36.9821	0.53028	3.61044	0.613799
0.8215	47.25	36.0625	0.53014	3.58525	0.594217
0.8383	39.875	35.0694	0.53	3.55733	0.573215
0.855	34.4583	34.0667	0.52986	3.52832	0.552176
0.8718	31.4167	33.3788	0.52972	3.50792	0.537888
0.8886	28.25	33.2639	0.52958	3.50447	0.535628
0.9053	28.7083	33.3173	0.52944	3.50608	0.536886
0.9221	29.625	32.4679	0.5293	3.48025	0.519325
0.9389	27.125	32.0256	0.52916	3.46654	0.510295
0.9556	25.0417	32.4135	0.52902	3.47857	0.518468
0.9724	26.5	33.6186	0.52888	3.51508	0.543772
0.9892	32	35.7724	0.52874	3.57718	0.589577
1.0059	33.9583	38.8462	0.5286	3.65961	0.656337
1.0227	37.875	42.3526	0.528803	3.74603	0.733972
1.0395	41.5	45.8045	0.529007	3.82438	0.812241
1.0562	44.9167	49.2564	0.52921	3.89704	0.892235
1.073	50.125	52.5897	0.529413	3.96252	0.97102
1.0898	59.4167	55.4391	0.529617	4.01529	1.03946
1.1065	68.2083	57.2436	0.52982	4.04732	1.08317
1.1233	74.2917	58.4295	0.530023	4.06782	1.11197
1.1401	74.5	59.2212	0.530227	4.08128	1.13113
1.1568	72	59.4712	0.53043	4.08549	1.13689	1.0227	0.564327	0.577137
1.1736	68.375	59.0064	0.530633	4.07765	1.12494
1.1904	63.5417	57.75	0.530837	4.05612	1.09353
1.2071	55.4583	43.1548	0.53104	3.76479	0.748902
1.2239	49.375	41.4115	0.531243	3.72356	0.709597
1.2407	48.1667	39.7176	0.531447	3.68179	0.671895
1.2574	44.75	38.2417	0.53165	3.64393	0.63942
1.2742	38.875	37.1742	0.531853	3.61562	0.616113
1.291	33.7917	36.3368	0.532057	3.59283	0.597929
1.3077	31.6667	35.5128	0.53226	3.56989	0.580166
1.3245	29.2083	33.1987	0.532463	3.50251	0.531373
1.3413	26.1667	31.6571	0.532667	3.45496	0.499375
1.358	24.9583	30.3878	0.53287	3.41404	0.473361
1.3748	26.5	29.218	0.533073	3.37478	0.44967
1.3915	27.125	28.4423	0.533277	3.34788	0.434071
1.4083	25.625	28.2212	0.53348	3.34007	0.429531
1.4251	25.375	28.3077	0.533683	3.34313	0.431077
1.4418	29.3333	28.4744	0.533887	3.349	0.434209
1.4586	31.6667	28.8718	0.53409	3.36287	0.441924
1.4754	29.5417	29.4615	0.534293	3.38309	0.453505
1.4921	28.7917	29.9487	0.534497	3.39949	0.463087
1.5089	30.9167	30.2949	0.5347	3.41098	0.469869
1.5257	32.7917	30.6955	0.534903	3.42412	0.477769
1.5424	31.375	31.1571	0.535107	3.43904	0.48693
1.5592	31.3333	31.2724	0.53531	3.44274	0.489086
1.576	32.625	31.1506	0.535513	3.43883	0.48643
1.5927	32.8333	31.2404	0.535717	3.44171	0.488065
1.6095	31.625	30.9047	0.53592	3.43091	0.481086
1.6263	30.8333	30.8333	0.536123	3.4286	0.479461
1.643	31.375	30.8379	0.536327	3.42875	0.479373
1.6598	30.8333	30.9083	0.53653	3.43103	0.480611
1.6766	30.0833	30.8333	0.536733	3.4286	0.478917
1.6933	30.7083	30.8055	0.536937	3.42769	0.478175
1.7101	30.875	30.7276	0.53714	3.42516	0.476424
1.7269	30.3333	30.5769	0.537343	3.42025	0.473215
1.7436	30.875	30.5545	0.537547	3.41951	0.472586
1.7604	31.5417	30.4583	0.53775	3.41636	0.470478
1.7772	30.0833	30.3237	0.537953	3.41193	0.467604
1.7939	30.5	30.2083	0.538157	3.40812	0.46512
1.8107	29.7917	30.0897	0.53836	3.40418	0.462576
1.8275	29.6667	29.9006	0.538563	3.39788	0.458633
1.8442	30.5417	29.6731	0.538767	3.39024	0.453936
1.861	30.125	29.5417	0.53897	3.3858	0.451158
1.8778	29.0833	29.5769	0.539173	3.38699	0.451686
1.8945	28.5833	29.7115	0.539377	3.39154	0.454186
1.9113	29.1667	29.7404	0.53958	3.39251	0.454587
1.928	28.4167	29.8173	0.539783	3.39509	0.455942
1.9448	27.375	29.8814	0.539987	3.39724	0.457042
1.9616	29.1667	29.9327	0.54019	3.39895	0.457888
1.9783	32	30.2756	0.540393	3.41034	0.464535
1.9951	31.8333	30.7436	0.540597	3.42568	0.473699
2.0119	30.875	33.1429	0.5408	3.50083	0.522039
2.0286	30.7917	34.9792	0.540773	3.55475	0.559919
2.0454	30.5	36.9074	0.540746	3.60841	0.600341
2.0622	31.2083	38.6208	0.540719	3.65379	0.6368
2.0789	34.5833	40.3826	0.540692	3.6984	0.674795
2.0957	35.1667	42.1771	0.540664	3.74188	0.714012
2.1125	38.875	43.8205	0.540637	3.7801	0.750372
2.1292	47.8333	46.4615	0.54061	3.83862	0.809639
2.146	52.3333	48.7372	0.540583	3.88644	0.86153
2.1628	54.0417	50.1378	0.540556	3.91478	0.893851
2.1795	58	50.7179	0.540529	3.92628	0.907346	0.9724	0.642968	0.625222
2.1963	61.9167	50.6763	0.540502	3.92546	0.906424
2.2131	63.5417	50.3622	0.540475	3.91924	0.899182
2.2298	65.2083	49.4263	0.540447	3.90048	0.877596
2.2466	60.375	47.5673	0.54042	3.86215	0.835033
2.2634	48.7083	45.3077	0.540393	3.81348	0.78395
2.2801	38.75	42.9776	0.540366	3.76068	0.732056
2.2969	34.0417	40.3173	0.540339	3.69678	0.673819
2.3137	31.0833	37.3622	0.540312	3.62066	0.610451
2.3304	26.7083	34.3269	0.540285	3.53593	0.546898
2.3472	23.6667	31.1474	0.540258	3.43873	0.482094
2.364	22.9583	28.4103	0.540231	3.34675	0.427857
2.3807	23.75	26.6378	0.540203	3.28233	0.393554
2.3975	23.4167	25.7308	0.540176	3.24769	0.376266
2.4143	23.5	25.3036	0.540149	3.23095	0.368195
2.431	24.0833	25.8698	0.540122	3.25308	0.378945
2.4478	23.875	26.625	0.540095	3.28185	0.393387
2.4645	24.7917	27.4167	0.540068	3.31115	0.408658
2.4813	25.6667	28.0682	0.540041	3.33464	0.421329
2.4981	26.9583	28.7049	0.540014	3.35707	0.433799
2.5148	28.25	29.3718	0.539986	3.38003	0.44695
2.5316	29.8333	30.4936	0.539959	3.41752	0.469258
2.5484	32.6667	31.6731	0.539932	3.45547	0.492979
2.5651	34.5417	33.0064	0.539905	3.4967	0.520111
2.5819	34.5833	34.1891	0.539878	3.53191	0.544459
2.5987	35.7083	35.2372	0.539851	3.5621	0.566252
2.6154	37.375	36.359	0.539824	3.59344	0.589793
2.6322	38.0833	37.6154	0.539797	3.62741	0.616415
2.649	39.4167	38.7788	0.539769	3.65787	0.64131
2.6657	41.2083	39.7404	0.539742	3.68237	0.662061
2.6825	40.1667	40.2885	0.539715	3.69607	0.673972
2.6993	39.2917	40.4231	0.539688	3.6994	0.67693
2.716	41.5417	40.2756	0.539661	3.69575	0.673761
2.7328	44.5833	39.9487	0.539634	3.6876	0.666704
2.7496	44.9583	39.4103	0.539607	3.67403	0.655095
2.7663	45.1667	38.8141	0.53958	3.65878	0.642293
2.7831	41.6667	38.1506	0.539553	3.64154	0.628109
2.7999	36.3333	37.7404	0.539525	3.63073	0.619386
2.8166	33.7917	33.3512	0.539498	3.50709	0.527572
2.8334	33.125	33.776	0.539471	3.51975	0.53634
2.8502	31.0833	34.1898	0.539444	3.53193	0.544912
2.8669	31.6667	34.5083	0.539417	3.5412	0.551538
2.8837	32.5833	34.6061	0.53939	3.54403	0.553595
2.9005	34.8333	34.816	0.539363	3.55008	0.557986
2.9172	36.375	34.9423	0.539336	3.5537	0.560643
2.934	36.75	35.1827	0.539308	3.56055	0.565684
2.9508	37.5	35.7564	0.539281	3.57673	0.577716
2.9675	37.375	36.9199	0.539254	3.60875	0.602265
2.9843	35.5833	38.4615	0.539227	3.64966	0.635144
3.001	37.125	40.3109	0.5392	3.69662	0.675103
3.0178	36.4583	42.3173	0.539275	3.7452	0.718942
3.0346	36.9167	44.6122	0.53935	3.79801	0.76985
3.0513	40.5833	47.6346	0.539425	3.86356	0.838111
3.0681	46.2083	50.7692	0.5395	3.92729	0.910269
3.0849	51.7083	53.125	0.539575	3.97265	0.965339
3.1016	56.625	54.9423	0.53965	4.00628	1.00828
3.1184	60.9167	56.3974	0.539725	4.03242	1.04294
3.1352	66.2083	57.4872	0.5398	4.05156	1.06902
3.1519	76.0417	57.9968	0.539875	4.06039	1.08119	0.7713	0.525375	0.405222
3.1687	78.25	57.6667	0.53995	4.05468	1.07306
3.1855	68	56.7468	0.540025	4.0386	1.05075
3.2022	59.2083	55.1539	0.5401	4.01013	1.01248
3.219	56.0417	40.0595	0.540175	3.69037	0.668435
3.2358	50.625	38.5261	0.54025	3.65133	0.635323
3.2525	43.5417	37.3796	0.540325	3.62113	0.610807
3.2693	36.2917	36.3667	0.5404	3.59365	0.589326
3.2861	34.25	35.4205	0.540475	3.56729	0.56942
3.3028	31	34.4063	0.54055	3.53824	0.54827
3.3196	28.6667	33.3846	0.540625	3.5081	0.527158
3.3364	27.7917	30.6859	0.5407	3.4238	0.472455
3.3531	28.2083	28.4103	0.540775	3.34675	0.427426
3.3699	27.25	26.6346	0.54085	3.28221	0.393022
3.3867	25.9583	25.5128	0.540925	3.23918	0.371618
3.4034	23.25	24.6795	0.541	3.20597	0.35589
3.4202	21.125	24.0449	0.541075	3.17992	0.344008
3.437	20.9583	23.5513	0.54115	3.15918	0.334823
3.4537	21.0417	23.1122	0.541225	3.14036	0.326697
3.4705	20.4583	22.6987	0.5413	3.12231	0.319086
3.4873	21.7083	22.3237	0.541375	3.10565	0.312217
3.504	23.4167	22.0417	0.54145	3.09293	0.307064
3.5208	22.75	22.1731	0.541525	3.09888	0.309399
3.5375	22.25	22.6795	0.5416	3.12146	0.318559
3.5543	22.0833	23.2115	0.541675	3.14465	0.328248
3.5711	22.8333	23.7596	0.54175	3.16799	0.338298
3.5878	22.375	24.4808	0.541825	3.19789	0.351638
3.6046	22.2917	25.2596	0.5419	3.22921	0.366178
3.6214	24.9583	29.0417	0.541975	3.36873	0.438824
3.6381	27.7083	29.4844	0.54205	3.38386	0.447465
3.6549	27.875	29.7824	0.542125	3.39392	0.453282
3.6717	28.1667	29.9458	0.5422	3.39939	0.456451
3.6884	29.8333	30.0379	0.542275	3.40246	0.458209
3.7052	31.8333	30.5799	0.54235	3.42034	0.468906
3.722	32.9167	31.2179	0.542425	3.44099	0.481579
3.7387	32.5833	32.3301	0.5425	3.476	0.503898
3.7555	32.1667	33.4263	0.542575	3.50934	0.526114
3.7723	31.4167	34.343	0.54265	3.5364	0.544844
3.789	30.9583	35.2468	0.542725	3.56237	0.563453
3.8058	36.5417	36.3494	0.5428	3.59318	0.586357
3.8226	38.875	37.0032	0.542875	3.611	0.600003
3.8393	39.4167	37.3558	0.54295	3.62049	0.60735
3.8561	41.9583	37.875	0.543025	3.63429	0.618246
3.8729	39.7917	38.5673	0.5431	3.65241	0.632868
3.8896	39.9167	39.2212	0.543175	3.66922	0.646741
3.9064	44.1667	39.7308	0.54325	3.68213	0.65758
3.9232	40.3333	39.7372	0.543325	3.68229	0.657627	1.2238	0.478978	0.586173
3.9399	37.5	39.6026	0.5434	3.67889	0.654646
3.9567	39.3333	39.4455	0.543475	3.67492	0.651188
3.9735	41.1667	38.9583	0.54355	3.66249	0.640679
3.9902	39.9167	38.5737	0.543625	3.65257	0.632393
4.007	37.5833	38.0865	0.5437	3.63986	0.621959
4.0237	36.625	35.5238	0.543848	3.5702	0.568032
4.0405	37.125	35.1615	0.543997	3.55995	0.56037
4.0573	37.375	34.6806	0.544145	3.54618	0.550291
4.074	35.625	34.1792	0.544293	3.53162	0.539839
4.0908	34.7917	33.7917	0.544442	3.52021	0.531763
4.1076	33.5833	33.2604	0.54459	3.50437	0.520794
4.1243	33.5417	32.593	0.544738	3.4841	0.50713
4.1411	32.625	31.6442	0.544887	3.45456	0.487919
4.1579	30.8333	30.7404	0.545035	3.42558	0.469778
4.1746	29.6667	29.6763	0.545183	3.39035	0.448656
4.1914	29.9167	28.5801	0.545332	3.35271	0.427147
4.2082	27.4167	27.5577	0.54548	3.31628	0.407307
4.2249	24.5833	26.7757	0.545628	3.28749	0.39226
4.2417	24.2917	26.2532	0.545777	3.26779	0.38225
4.2585	25.375	25.7949	0.545925	3.25018	0.373508
4.2752	23.5417	25.6923	0.546073	3.24619	0.371481
4.292	21.375	26.1923	0.546222	3.26547	0.380789
4.3088	21.5	27.0417	0.54637	3.29738	0.396787
4.3255	23.4167	28.2019	0.546518	3.33939	0.418913
4.3423	26.75	29.8622	0.546667	3.39659	0.451081
4.3591	26.6667	31.984	0.546815	3.46524	0.492985
4.3758	29.5	33.6923	0.546963	3.51727	0.527292
4.3926	36.1667	35.0449	0.547112	3.55663	0.554782
4.4094	40.9583	36.2692	0.54726	3.59097	0.579915
4.4261	42.5	42.881	0.547408	3.75843	0.72053
4.4429	46.1667	41.1771	0.547557	3.71788	0.683403
4.4597	51.875	39.6111	0.547705	3.67911	0.649682
4.4764	47.5833	38.2625	0.547853	3.64447	0.620948
4.4932	41.125	37.1856	0.548002	3.61592	0.598195
4.51	37.2917	36.3021	0.54815	3.59188	0.579654
4.5267	33.625	35.6186	0.548298	3.57287	0.565374
4.5435	29.25	34.5897	0.548447	3.54356	0.54412
4.5603	27.0833	33.3462	0.548595	3.50694	0.518723
4.577	26.125	31.6058	0.548743	3.45334	0.483725
4.5938	26.4167	30.1154	0.548892	3.40504	0.454203
4.6105	26.5833	29.1314	0.54904	3.37182	0.434916
4.6273	27.4167	28.5224	0.549188	3.35069	0.423036
4.6441	29.125	27.9647	0.549337	3.33094	0.412219
4.6608	30	27.5929	0.549485	3.31756	0.40501
4.6776	29.25	27.4359	0.549633	3.31185	0.401911
4.6944	28.2083	27.5994	0.549782	3.31779	0.404913
4.7111	28.3333	27.7596	0.54993	3.32358	0.407858
4.7279	29.375	27.6859	0.550078	3.32092	0.406343
4.7447	26.375	27.3942	0.550227	3.31033	0.400687
4.7614	24.4167	26.984	0.550375	3.29524	0.392809
4.7782	25.0417	26.4167	0.550523	3.274	0.382019
4.795	28.25	25.7019	0.550672	3.24657	0.368557
4.8117	28.5	24.9615	0.55082	3.21734	0.354739
4.8285	25.625	21.6964	0.550968	3.07715	0.295638
4.8453	23.625	21.1302	0.551117	3.0507	0.285585
4.862	23.7917	20.9167	0.551265	3.04055	0.281768
4.8788	22.625	21.3417	0.551413	3.06066	0.289145
4.8956	19.9583	22.0417	0.551562	3.09293	0.301434
4.9123	18.5833	22.9306	0.55171	3.13247	0.317223
4.9291	17.6667	23.9006	0.551858	3.17391	0.334663
4.9459	17.1667	24.7019	0.552007	3.20688	0.349205
4.9626	19.2083	25.6955	0.552155	3.24632	0.367448
4.9794	25.1667	26.891	0.552303	3.29179	0.389688
4.9962	29.0417	28.2532	0.552452	3.34121	0.415392
5.0129	32.7083	29.8333	0.5526	3.39563	0.445678
5.0297	35.5417	31.609	0.552597	3.45344	0.480416
5.0465	36.0417	33.4231	0.552593	3.50925	0.516512
5.0632	36.5417	34.9423	0.55259	3.5537	0.547196
5.08	39.3333	36.2981	0.552586	3.59176	0.574918
5.0968	40.3333	37.3301	0.552583	3.6198	0.59623
5.1135	40.5	37.9712	0.55258	3.63683	0.609558
5.1303	41.6667	38.2917	0.552576	3.64523	0.61625
5.147	41.25	38.3397	0.552573	3.64649	0.617258	0.8886	0.527417	0.468663
5.1638	36.9167	38.1026	0.552569	3.64028	0.612309
5.1806	36.8333	37.6635	0.552566	3.62869	0.603169
5.1973	38.5833	36.8077	0.552563	3.60571	0.585443
5.2141	37.375	35.8045	0.552559	3.57807	0.564818
5.2309	36.875	31.2917	0.552556	3.44335	0.474199
5.2476	36.1667	30.3021	0.552553	3.41122	0.454828
5.2644	32.9583	29.3333	0.552549	3.37872	0.436046
5.2812	30.8333	28.6667	0.552546	3.35573	0.423228
5.2979	28.2083	28.2879	0.552542	3.34243	0.415985
5.3147	27.2917	28.2326	0.552539	3.34048	0.414934
5.3315	26.7083	28.3429	0.552536	3.34438	0.417042
5.3482	23.375	27.7853	0.552532	3.32451	0.406424
5.365	21.5833	27.2276	0.552529	3.30423	0.395869
5.3818	22.6667	27.1282	0.552525	3.30057	0.393997
5.3985	24.5	27.4423	0.552522	3.31209	0.399932
5.4153	27.625	28.0224	0.552519	3.33301	0.410943
5.4321	29.6667	28.5865	0.552515	3.35294	0.421716
5.4488	29.625	29.1026	0.552512	3.37083	0.431627
5.4656	28.9167	29.8558	0.552508	3.39638	0.446187
5.4824	31.6667	30.5128	0.552505	3.41815	0.458978
5.4991	34.9167	30.9327	0.552502	3.43181	0.467196
5.5159	35.75	31.2789	0.552498	3.44294	0.473997
5.5327	34.625	31.4744	0.552495	3.44917	0.477849
5.5494	33.4167	31.5	0.552492	3.44999	0.478358
5.5662	33.1667	31.5994	0.552488	3.45314	0.48032
5.583	30.125	31.891	0.552485	3.46233	0.486086
5.5997	28.125	31.9519	0.552481	3.46423	0.487294
5.6165	29	31.7532	0.552478	3.45799	0.483367
5.6333	30.1667	31.5	0.552475	3.44999	0.478372
5.65	30	31.474	0.552471	3.44916	0.477862
5.6668	30.9167	31.338	0.552468	3.44483	0.475186
5.6835	32.7083	31.175	0.552464	3.43962	0.471984
5.7003	32.4583	31.0644	0.552461	3.43606	0.469814
5.7171	32.3333	31.1319	0.552458	3.43823	0.471144
5.7338	31.9167	31.0577	0.552454	3.43585	0.469688
5.7506	31.2917	31.0962	0.552451	3.43708	0.470446
5.7674	30.25	31.375	0.552447	3.44601	0.475933
5.7841	29.7083	31.8365	0.552444	3.46061	0.485044
5.8009	29.9583	32.2147	0.552441	3.47242	0.49254
5.8177	31.875	32.5609	0.552437	3.48311	0.499424
5.8344	30.1667	32.9103	0.552434	3.49378	0.506394
5.8512	30.6667	33.6282	0.552431	3.51537	0.520784
5.868	33.625	34.5256	0.552427	3.5417	0.5389
5.8847	36.9167	35.5032	0.552424	3.56962	0.558793
5.9015	37.625	36.7436	0.55242	3.60396	0.58427
5.9183	36.9583	38.4263	0.552417	3.64874	0.619242
5.935	36.875	40.0737	0.552414	3.69072	0.653927
5.9518	41.25	42.0833	0.55241	3.73965	0.696814
5.9686	42.9583	44.6506	0.552407	3.79887	0.752495
5.9853	42.9583	47.1795	0.552403	3.85396	0.808284
6.0021	45.8333	49.2724	0.5524	3.89736	0.855139
6.0189	51.8333	51.2276	0.552408	3.93628	0.899431
6.0356	53.2917	61.0417	0.552417	4.11156	1.12921	1.006	0.705469	0.709701
6.0524	56.2917	60.3906	0.552425	4.10083	1.11359
6.0692	64.0417	59.7824	0.552433	4.09071	1.09903
6.0859	66.5	59.3125	0.552442	4.08282	1.08782
6.1027	64.125	58.7462	0.55245	4.07323	1.07434
6.1195	63.0417	58.375	0.552458	4.06689	1.06552
6.1362	60	57.7404	0.552467	4.05596	1.05049
6.153	55.8333	57.0994	0.552475	4.04479	1.03536
6.1698	54.9167	55.8622	0.552483	4.02289	1.00632
6.1865	55.0833	53.7372	0.552492	3.98411	0.956897
6.2033	53.0833	51.4103	0.5525	3.93984	0.903447
6.22	54.2917	49.1699	0.552508	3.89528	0.852662
6.2368	50.125	46.7724	0.552517	3.84529	0.799079
6.2536	44.9583	44.5929	0.552525	3.79758	0.751072
6.2703	40.2083	42.6955	0.552533	3.75409	0.709842
6.2871	36.4167	40.8686	0.552542	3.71036	0.670658
6.3039	36.25	39.0865	0.55255	3.66578	0.632937
6.3206	35	37.5481	0.552558	3.62562	0.60078
6.3374	31.875	35.9135	0.552567	3.58111	0.567043
6.3542	31.6667	34.625	0.552575	3.54458	0.540769
6.3709	31.1667	33.8301	0.552583	3.52135	0.524702
6.3877	31.1667	33.2821	0.552592	3.50502	0.513686
6.4045	31.9167	33.0577	0.5526	3.49825	0.509188
6.4212	33.0833	32.8846	0.552608	3.49301	0.505722
6.438	33.0417	33.631	0.552617	3.51545	0.520664
6.4548	33.375	33.625	0.552625	3.51527	0.520536
6.4715	34.625	33.5648	0.552633	3.51348	0.519319
6.4883	33.0833	33.4208	0.552642	3.50918	0.516422
6.5051	33.5	33.2121	0.55265	3.50291	0.512231
6.5218	34	32.9514	0.552658	3.49503	0.50701
6.5386	33.7917	32.8013	0.552667	3.49047	0.504006
6.5554	33.5833	32.5609	0.552675	3.48311	0.499209
6.5721	33.0833	32.2211	0.552683	3.47262	0.492451
6.5889	32.125	31.8397	0.552692	3.46072	0.48489
6.6057	31.125	31.5705	0.5527	3.45222	0.479567
6.6224	30.0833	31.1923	0.552708	3.44017	0.472115
6.6392	31	30.7692	0.552717	3.42651	0.463813
6.656	29.9167	30.4423	0.552725	3.41583	0.457419
6.6727	28.9583	30.1763	0.552733	3.40706	0.45223
6.6895	29.6667	29.9006	0.552742	3.39788	0.446869
6.7063	29.5833	29.6442	0.55275	3.38927	0.441894
6.723	28.5833	29.5929	0.552758	3.38754	0.440895
6.7398	28.5	29.8077	0.552767	3.39477	0.445046
6.7565	29.5417	30.0641	0.552775	3.40333	0.450015
6.7733	30.125	30.4103	0.552783	3.41478	0.456746
6.7901	29.5	31.0288	0.552792	3.43492	0.468836
6.8068	28.7917	31.6282	0.5528	3.45405	0.480618
6.8236	30.4583	32.2981	0.552808	3.47501	0.493866
6.8404	32.875	36.6786	0.552817	3.60219	0.582511
6.8571	34.3333	38.474	0.552825	3.64998	0.619782
6.8739	34.4167	40.8889	0.552833	3.71086	0.670736
6.8907	37	43.8458	0.552842	3.78068	0.734358
6.9074	37.4583	47.1401	0.55285	3.85312	0.806757
6.9242	38.2917	49.6181	0.552858	3.90435	0.862218
6.941	42.375	51.8782	0.552867	3.9489	0.91353
6.9577	51.0417	55.3397	0.552875	4.01349	0.993415
6.9745	60.2083	58.0577	0.552883	4.06144	1.05719
6.9913	70.4583	60.016	0.552892	4.09461	1.1037
7.008	80.0833	61.3718	0.5529	4.11695	1.13615
7.0248	76.875	62.3045	0.553067	4.13203	1.15827
7.0416	79	62.7276	0.553233	4.1388	1.16814	0.9556	0.582138	0.556291
7.0583	77.875	62.5224	0.5534	4.13553	1.16283
7.0751	69.6667	61.6154	0.553567	4.12091	1.14064
7.0919	59.875	60.1346	0.553733	4.09659	1.10485
7.1086	54.625	57.8846	0.5539	4.05845	1.05117
7.1254	49.5833	54.7853	0.554067	4.00342	0.978405
7.1422	43.7917	52.1474	0.554233	3.95407	0.917421
7.1589	39.7083	49.5224	0.5544	3.90243	0.85767
7.1757	39.25	46.7372	0.554567	3.84454	0.795346
7.1925	40.9583	44.2051	0.554733	3.78884	0.739648
7.2092	41.2083	42.3942	0.5549	3.74701	0.700347
7.226	39.7917	41.2115	0.555067	3.71872	0.674888
7.2428	42.5833	40.1607	0.555233	3.69289	0.65244
7.2595	44.875	39.4688	0.5554	3.67551	0.637693
7.2763	41.6667	38.5926	0.555567	3.65306	0.619193
7.293	36.75	37.9625	0.555733	3.6366	0.60592
7.3098	36.3333	37.5114	0.5559	3.62464	0.596411
7.3266	39.25	37.0556	0.556067	3.61242	0.586844
7.3433	39.6667	36.8558	0.556233	3.60701	0.582566
7.3601	34.625	36.2853	0.5564	3.59141	0.570716
7.3769	31.5833	35.3942	0.556567	3.56655	0.552425
7.3936	32.2917	34.6026	0.556733	3.54393	0.536279
7.4104	33	34.0641	0.5569	3.52824	0.525314
7.4272	32.0417	33.343	0.557067	3.50685	0.51077
7.4439	34.4583	32.1955	0.557233	3.47183	0.487925
7.4607	35.1667	30.9006	0.5574	3.43078	0.462467
7.4775	33.2917	30.0192	0.557567	3.40184	0.445284
7.4942	31.375	29.3109	0.557733	3.37796	0.431564
7.511	29.75	28.4872	0.5579	3.34945	0.415762
7.5278	26.9583	27.7083	0.558067	3.32173	0.400948
7.5445	24.3333	27.0994	0.558233	3.29951	0.38943
7.5613	22.8333	26.4006	0.5584	3.27339	0.376334
7.5781	23.1667	25.7885	0.558567	3.24993	0.364937
7.5948	22.375	25.3558	0.558733	3.23301	0.356902
7.6116	21.5833	25.0192	0.5589	3.21964	0.35066
7.6284	22.875	24.8269	0.559067	3.21193	0.347062
7.6451	24.125	26.4821	0.559233	3.27647	0.37728
7.6619	25.375	26.4219	0.5594	3.27419	0.376054
7.6787	27.2083	26.4769	0.559567	3.27627	0.376957
7.6954	27.6667	26.4708	0.559733	3.27604	0.376734
7.7122	27	26.2689	0.5599	3.26839	0.372897
7.729	27.25	26.1285	0.560067	3.26303	0.370201
7.7457	26.75	26.0801	0.560233	3.26117	0.369202
7.7625	26	26.2019	0.5604	3.26583	0.371331
7.7793	26.9167	26.4103	0.560567	3.27375	0.375057
7.796	26.4167	26.7372	0.560733	3.28605	0.380981
7.8128	24.25	27.1763	0.5609	3.30234	0.389007
7.8295	24.5833	28.0224	0.561067	3.33301	0.404682
7.8463	25.5	29.4936	0.561233	3.38417	0.432346
7.8631	25.7083	31.4487	0.5614	3.44836	0.469772
7.8798	28.0833	34.0962	0.561567	3.52918	0.521585
7.8966	31.4583	36.9199	0.561733	3.60875	0.578165
7.9134	33.375	39.1442	0.5619	3.66725	0.623597
7.9301	38	40.782	0.562067	3.70824	0.657481
7.9469	46.375	42.0673	0.562233	3.73927	0.684301
7.9637	52.1667	43.0929	0.5624	3.76336	0.705828
7.9804	60.4167	43.859	0.562567	3.78098	0.721944
7.9972	63.625	44.3109	0.562733	3.79123	0.731398	1.0227	0.413917	0.423313
8.014	55.3333	44.2308	0.5629	3.78942	0.729466
8.0307	45.5417	43.9936	0.563051	3.78404	0.724198
8.0475	41.2917	34.256	0.563202	3.53386	0.523237
8.0643	38.8333	33.1354	0.563353	3.5006	0.500994
8.081	35.6667	32.0833	0.563503	3.46834	0.480315
8.0978	33.9583	31.2333	0.563654	3.44149	0.463738
8.1146	30.4167	30.3144	0.563805	3.41162	0.445986
8.1313	30.2917	29.5243	0.563956	3.38521	0.43084
8.1481	29.3333	28.9263	0.564107	3.36475	0.419434
8.1649	25.2917	27.4391	0.564258	3.31197	0.391554
8.1816	23.6667	26.1603	0.564408	3.26424	0.367933
8.1984	23.5833	25.1667	0.564559	3.22552	0.349803
8.2152	21.125	24.3462	0.56471	3.19237	0.334982
8.2319	20.8333	23.7308	0.564861	3.16677	0.323945
8.2487	21.75	23.0577	0.565012	3.138	0.311986
8.2655	21.9583	22.5769	0.565163	3.11693	0.303487
8.2822	22.2083	22.3942	0.565314	3.1088	0.300223
8.299	22.75	22.2981	0.565464	3.1045	0.298471
8.3158	23.2917	22.2083	0.565615	3.10047	0.296833
8.3325	22.4167	22.3846	0.565766	3.10837	0.299816
8.3493	21.5417	22.6058	0.565917	3.11821	0.303585
8.366	23.0833	22.625	0.566068	3.11906	0.30384
8.3828	22.9167	22.4359	0.566219	3.11066	0.300467
8.3996	22.4167	22.3974	0.566369	3.10895	0.299719
8.4163	22.4167	22.3622	0.56652	3.10737	0.299027
8.4331	23.4167	22.3269	0.566671	3.10579	0.298336
8.4499	23.7083	22.2262	0.566822	3.10127	0.29651
8.4666	22	22.7188	0.566973	3.12319	0.304987
8.4834	19.5	23.4491	0.567124	3.15483	0.31769
8.5002	21.7083	24.0458	0.567275	3.17996	0.328138
8.5169	22.2917	24.3902	0.567425	3.19418	0.334161
8.5337	22.8333	24.4653	0.567576	3.19726	0.335409
8.5505	23.5417	24.5353	0.567727	3.20011	0.336565
8.5672	26.1667	24.593	0.567878	3.20246	0.337503
8.584	29.2917	24.7372	0.568029	3.20831	0.339984
8.6008	29.4167	25.0673	0.56818	3.22156	0.345794
8.6175	27.8333	25.141	0.568331	3.2245	0.347023
8.6343	25.2917	24.9968	0.568481	3.21875	0.344349
8.6511	25.375	24.7116	0.568632	3.20727	0.339167
8.6678	24.4583	24.3333	0.568783	3.19185	0.332356
8.6846	23.875	23.7404	0.568934	3.16718	0.321796
8.7014	23.7917	22.9103	0.569085	3.13158	0.307185
8.7181	22.6667	22.125	0.569236	3.09671	0.29351
8.7349	20.4167	21.5449	0.569386	3.07014	0.283484
8.7517	19.125	21.2468	0.569537	3.05621	0.278329
8.7684	18.625	21.0513	0.569688	3.04696	0.274936
8.7852	18.4583	21.0353	0.569839	3.0462	0.274592
8.802	18.5	21.7244	0.56999	3.07843	0.28625
8.8187	19.2083	22.6731	0.570141	3.12118	0.302501
8.8355	20.2917	24.0449	0.570292	3.17992	0.326385
8.8523	21.4167	32.0714	0.570442	3.46797	0.474244
8.869	22.8333	34.8281	0.570593	3.55043	0.527684
8.8858	24.25	37.2963	0.570744	3.61889	0.576579
8.9025	32.8333	39.15	0.570895	3.6674	0.613889
8.9193	36.125	40.6061	0.571046	3.70392	0.64352
8.9361	40.5	41.7188	0.571197	3.73095	0.666327
8.9528	46.5417	42.3654	0.571347	3.74633	0.679586
8.9696	54.125	44.4167	0.571498	3.79361	0.722413
8.9864	57.0417	46.2147	0.571649	3.8333	0.760402
9.0031	55.8333	47.4647	0.5718	3.85999	0.786999
9.0199	55.1667	47.5577	0.5718	3.86194	0.789001	1.0395	0.442983	0.46048
9.0367	53.9583	47.0705	0.5718	3.85165	0.778525
9.0534	50.125	46.0449	0.5718	3.82962	0.756576
9.0702	48.0833	44.5256	0.5718	3.79607	0.724333
9.087	46.2083	42.218	0.5718	3.74285	0.675982
9.1037	40.5	39.4936	0.5718	3.67614	0.61991
9.1205	34.0417	36.7981	0.5718	3.60545	0.565555
9.1373	29.7917	34.1667	0.5718	3.53125	0.513626
9.154	27.1667	31.6058	0.5718	3.45334	0.46422
9.1708	26.7917	29.2596	0.5718	3.37621	0.419992
9.1876	24.125	27.0192	0.5718	3.29655	0.378732
9.2043	21.625	24.9423	0.5718	3.21657	0.341382
9.2211	20.7917	23.2756	0.5718	3.14741	0.31207
9.2379	20.9583	22.0897	0.5718	3.09511	0.291589
9.2546	20.6667	19.1428	0.5718	2.95193	0.242131
9.2714	19.625	19.125	0.5718	2.951	0.241837
9.2882	18.9583	19.25	0.5718	2.95751	0.243891
9.3049	19.2083	19.3958	0.5718	2.96506	0.246292
9.3217	18.8333	19.4924	0.5718	2.97003	0.247886
9.3385	18.625	19.7014	0.5718	2.98069	0.251341
9.3552	18.0833	19.8365	0.5718	2.98752	0.253581
9.372	19	19.9391	0.5718	2.99268	0.255284
9.3888	20.25	20.0993	0.5718	3.00069	0.257951
9.4055	20.7083	20.282	0.5718	3.00974	0.260999
9.4223	20.4583	20.5545	0.5718	3.02308	0.265559
9.439	22	21.0128	0.5718	3.04513	0.273271
9.4558	21.4583	21.4808	0.5718	3.06716	0.281197
9.4726	22	21.9551	0.5718	3.089	0.289284
9.4893	21.7083	22.3878	0.5718	3.10852	0.296707
9.5061	21.3333	22.6923	0.5718	3.12203	0.301955
9.5229	22.75	22.9263	0.5718	3.13228	0.306003
9.5396	24.7917	23.1859	0.5718	3.14354	0.310509
9.5564	24.7083	23.3782	0.5718	3.1518	0.313856
9.5732	24.25	23.6442	0.5718	3.16312	0.3185
9.5899	24.625	23.875	0.5718	3.17283	0.322541
9.6067	24.2083	23.9872	0.5718	3.17752	0.32451
9.6235	23.75	24.2308	0.5718	3.18762	0.328794
9.6402	23.8333	24.5449	0.5718	3.2005	0.334338
9.657	24.5	25.2262	0.5718	3.22788	0.346434
9.6738	24.9167	25.4115	0.5718	3.2352	0.349741
9.6905	25	25.4583	0.5718	3.23704	0.350578
9.7073	23.1667	25.5833	0.5718	3.24194	0.352814
9.7241	24.5	25.7424	0.5718	3.24814	0.355665
9.7408	26.8333	25.875	0.5718	3.25328	0.358044
9.7576	27.6667	26.1218	0.5718	3.26277	0.362484
9.7744	26.7083	26.5961	0.5718	3.28077	0.371052
9.7911	25.8333	27.0865	0.5718	3.29904	0.379957
9.8079	26.7083	27.7564	0.5718	3.32347	0.392199
9.8247	27.3333	28.7917	0.5718	3.36009	0.411293
9.8414	27.3333	29.9487	0.5718	3.39949	0.432876
9.8582	29.0833	30.9968	0.5718	3.43388	0.452642
9.875	30.6667	32.0288	0.5718	3.46664	0.472302
9.8917	31.2917	33.5256	0.5718	3.51231	0.501151
9.9085	33.7083	35.7596	0.5718	3.57682	0.544924
9.9253	36.625	38.3301	0.5718	3.64624	0.596308
9.942	39.5417	40.9327	0.5718	3.71193	0.64939
9.9588	40.4583	43.8333	0.5718	3.78039	0.709747
9.9755	41.0833	46.7212	0.5718	3.8442	0.771033
9.9923	46.1667	49.1026	0.5718	3.89391	0.822431
10.0091	54.875	50.8814	0.5718	3.9295	0.861314
10.0258	60.125	51.7789	0.571927	3.94698	0.880891
10.0426	61.1667	51.9327	0.572053	3.94995	0.884094
10.0594	65.0417	52.6072	0.57218	3.96285	0.898829	0.8047	0.586654	0.472081
10.0761	66.625	50.401	0.572307	3.92001	0.85002
10.0929	61.625	48.3889	0.572433	3.87927	0.806055
10.1097	54.4167	46.5958	0.57256	3.84151	0.767329
10.1264	45.375	45.0758	0.572687	3.80834	0.734831
10.1432	38.625	43.8472	0.572813	3.78071	0.708783
10.16	36.5417	42.8365	0.57294	3.75739	0.687496
10.1767	34.9583	40.2692	0.573067	3.69559	0.634354
10.1935	32.2917	37.4968	0.573193	3.62426	0.578125
10.2103	30.4583	34.9936	0.57332	3.55516	0.528415
10.227	29.875	33.2404	0.573447	3.50377	0.4942
10.2438	30.3333	32.3397	0.573573	3.4763	0.476784
10.2606	30.7083	31.7372	0.5737	3.45749	0.465181
10.2773	31.6667	31.1731	0.573827	3.43955	0.454376
10.2941	30.5833	30.9038	0.573953	3.43088	0.44919
10.3109	29.0833	30.9135	0.57408	3.43119	0.449272
10.3276	31.625	31.0449	0.574207	3.43543	0.451653
10.3444	33.6667	31.3301	0.574333	3.44458	0.456947
10.3612	30.7917	31.6442	0.57446	3.45456	0.4628
10.3779	29.2083	31.9391	0.574587	3.46383	0.468303
10.3947	31.4583	32.1987	0.574713	3.47193	0.473146
10.4115	32.4167	32.6859	0.57484	3.48694	0.482354
10.4282	32.1667	33.1827	0.574967	3.50203	0.491784
10.445	33.5833	33.2308	0.575093	3.50348	0.4926
10.4618	34.4167	34.2738	0.57522	3.53438	0.512652
10.4785	34.5417	34.1771	0.575347	3.53156	0.510662
10.4953	35.0417	34.2732	0.575473	3.53436	0.512413
10.512	36.9167	34.2625	0.5756	3.53405	0.512094
10.5288	35.5417	34.2235	0.575727	3.53291	0.511224
10.5456	32.25	34.2188	0.575853	3.53277	0.51102
10.5623	31.2083	34.4295	0.57598	3.53891	0.514996
10.5791	33.5	34.7244	0.576107	3.54744	0.520614
10.5959	35.0417	35.0481	0.576233	3.55672	0.526807
10.6126	34.1667	35.4199	0.57636	3.56727	0.533955
10.6294	33.8333	35.6026	0.576487	3.57242	0.537415
10.6462	34.1667	35.7083	0.576613	3.57538	0.53937
10.6629	36.9583	36.0032	0.57674	3.58361	0.545039
10.6797	38.25	36.2724	0.576867	3.59106	0.550215
10.6965	38.75	36.6378	0.576993	3.60108	0.557298
10.7132	39.875	37.1923	0.57712	3.6161	0.568146
10.73	39.2917	38.3013	0.577247	3.64548	0.590105
10.7468	36.9167	39.9808	0.577373	3.6884	0.623774
10.7635	36.0833	41.8654	0.5775	3.73446	0.662063
10.7803	34.7083	43.5994	0.577627	3.77504	0.697723
10.7971	38.25	45.4231	0.577753	3.81602	0.735681
10.8138	42.25	46.6795	0.57788	3.8433	0.762037
10.8306	48.5833	47.391	0.578007	3.85843	0.776979
10.8474	55.6667	47.7372	0.578133	3.86571	0.784183
10.8641	58.6667	52.4881	0.57826	3.96059	0.886766	0.9724	0.475284	0.462166
10.8809	59.5	50.1146	0.578387	3.91431	0.834885
10.8977	61.9583	47.8333	0.578513	3.86772	0.785717
10.9144	55.0833	45.8167	0.57864	3.82465	0.742827
10.9312	49.125	44.0492	0.578767	3.78531	0.705691
10.948	43.7917	42.3681	0.578893	3.74639	0.670782
10.9647	39.2917	40.9199	0.57902	3.71162	0.641032
10.9815	33.5	38.1891	0.579147	3.64255	0.585934
10.9983	29.5833	35.391	0.579273	3.56646	0.530708
11.015	27.6667	32.4135	0.5794	3.47857	0.473386
11.0318	26.375	29.968	0.57961	3.40013	0.427399
11.0485	23.875	27.9551	0.57982	3.3306	0.390373
11.0653	23.5417	26.3526	0.580031	3.27157	0.361444
11.0821	23.1667	25.1955	0.580241	3.22667	0.340856
11.0988	23.125	24.5353	0.580451	3.20011	0.329187
11.1156	23.25	24.1667	0.580661	3.18497	0.322665
11.1324	23.2917	23.9359	0.580871	3.17538	0.318556
11.1491	22.9583	23.8141	0.581081	3.17028	0.316339
11.1659	22.9583	23.8494	0.581292	3.17176	0.316833
11.1827	24.25	23.859	0.581502	3.17216	0.316884
11.1994	24.9167	23.9487	0.581712	3.17592	0.318317
11.2162	24.7917	24.0609	0.581922	3.18059	0.320138
11.233	24.6667	24.1506	0.582132	3.18431	0.321573
11.2497	24.7917	24.2276	0.582342	3.18749	0.322787
11.2665	24.3333	24.375	0.582553	3.19356	0.325221
11.2833	23.6667	24.5573	0.582763	3.20101	0.328264
11.3	24.3333	24.5602	0.582973	3.20113	0.328195
11.3168	24.5833	24.3792	0.583183	3.19373	0.324942
11.3336	24.4167	24.1439	0.583393	3.18403	0.320762
11.3503	24.2917	24.1806	0.583603	3.18555	0.321278
11.3671	25	24.0961	0.583814	3.18205	0.319708
11.3839	25.8333	24.0865	0.584024	3.18165	0.319427
11.4006	24.5833	24.3045	0.584234	3.19066	0.323068
11.4174	22.75	24.5128	0.584444	3.1992	0.32655
11.4342	21.7917	24.7885	0.584654	3.21038	0.331205
11.4509	24.5833	25.1859	0.584864	3.22628	0.337994
11.4677	23.0833	25.5737	0.585075	3.24156	0.344641
11.4845	24.2083	26.0673	0.585285	3.26068	0.353174
11.5012	26.5	26.5513	0.585495	3.27908	0.361579
11.518	27.0417	27.1603	0.585705	3.30175	0.372247
11.5347	28.1667	27.9006	0.585915	3.32865	0.385335
11.5515	29.5833	28.6923	0.586125	3.35663	0.399444
11.5683	29.3333	29.234	0.586336	3.37533	0.409114
11.585	31.4167	29.9712	0.586546	3.40024	0.422404
11.6018	32.125	30.7917	0.586756	3.42724	0.43732
11.6186	32.5	31.6154	0.586966	3.45364	0.452404
11.6353	32.375	32.4295	0.587176	3.47907	0.467416
11.6521	32.0833	33.1186	0.587386	3.50009	0.480178
11.6689	31.625	35.9524	0.587597	3.5822	0.533989
11.6856	32.6667	37.2552	0.587807	3.61779	0.559042
11.7024	34.875	38.5139	0.588017	3.65102	0.583474
11.7192	37.2083	39.9042	0.588227	3.68648	0.610742
11.7359	37.625	41.7424	0.588437	3.73152	0.647281
11.7527	37.125	43.9236	0.588647	3.78245	0.691277
11.7695	40.5417	45.75	0.588858	3.82319	0.728559
11.7862	46.375	48.2981	0.589068	3.87739	0.781386
11.803	48.5833	50.2692	0.589278	3.91739	0.822738
11.8198	52.4167	51.5256	0.589488	3.94208	0.849227
11.8365	60.125	52.093	0.589698	3.95303	0.861077	0.9221	0.45564	0.420146
11.8533	67.9167	52.0641	0.589908	3.95248	0.860152
11.8701	67.6667	51.6859	0.590119	3.94519	0.851746
11.8868	64.75	50.6891	0.590329	3.92571	0.830189
11.9036	58.2917	49.2724	0.590539	3.89736	0.799911
11.9204	51.2083	47.4231	0.590749	3.85911	0.760887
11.9371	44.5833	45.1058	0.590959	3.80901	0.712726
11.9539	37.25	42.1923	0.591169	3.74224	0.653318
11.9707	32.2083	38.4776	0.59138	3.65008	0.579446
11.9874	27.5833	34.7244	0.59159	3.54744	0.506988
12.0042	27.9583	31.4936	0.5918	3.44978	0.446466
12.021	24.5417	28.7596	0.591957	3.35897	0.396714
12.0377	22.2917	26.609	0.592113	3.28125	0.358546
12.0545	22.25	25.1154	0.59227	3.22348	0.332555
12.0712	19.625	22.75	0.592427	3.12457	0.292405
12.088	18.875	23.1771	0.592583	3.14316	0.299471
12.1048	22.75	23.5093	0.59274	3.15739	0.304974
12.1215	22.75	23.8167	0.592897	3.17039	0.310078
12.1383	23.25	24.0114	0.593053	3.17853	0.31329
12.1551	25.1667	24.1562	0.59321	3.18454	0.315663
12.1718	26.8333	24.1699	0.593367	3.18511	0.31581
12.1886	26.1667	24.4455	0.593523	3.19645	0.320409
12.2054	26.1667	24.75	0.59368	3.20883	0.325513
12.2221	26.5833	24.7436	0.593837	3.20857	0.325318
12.2389	25.9583	24.7083	0.593993	3.20714	0.324631
12.2557	25.75	24.6346	0.59415	3.20415	0.323289
12.2724	24.3333	24.4679	0.594307	3.19736	0.320368
12.2892	23.2083	24.0064	0.594463	3.17832	0.312463
12.306	22.8333	23.5801	0.59462	3.1604	0.305199
12.3227	22.6667	23.2115	0.594777	3.14465	0.298942
12.3395	22.2917	22.8878	0.594933	3.1306	0.293464
12.3563	22.2917	22.6474	0.59509	3.12005	0.289393
12.373	23	22.4551	0.595247	3.11152	0.286132
12.3898	20.8333	22.4615	0.595403	3.1118	0.286163
12.4066	20.625	22.6891	0.59556	3.12188	0.289856
12.4233	21.375	22.8974	0.595717	3.13103	0.293239
12.4401	22.375	23.1891	0.595873	3.14368	0.298018
12.4569	22.8333	23.6667	0.59603	3.16407	0.305929
12.4736	23.25	26.0714	0.596187	3.26084	0.346787
12.4904	24.4167	26.1198	0.596343	3.26269	0.347531
12.5072	26.1667	26.2824	0.5965	3.2689	0.35025
12.5239	25.5417	26.6542	0.596657	3.28295	0.356601
12.5407	26.4583	27.0341	0.596813	3.2971	0.363118
12.5575	28.5	27.2917	0.59697	3.30658	0.367519
12.5742	28.1667	27.7692	0.597127	3.32393	0.37579
12.591	26.4583	28.8718	0.597283	3.36287	0.395168
12.6077	27.5833	30.0385	0.59744	3.40248	0.415911
12.6245	30	31.2596	0.597597	3.44233	0.437876
12.6413	30.8333	33.2372	0.597753	3.50367	0.474045
12.658	30.125	36.2372	0.59791	3.59009	0.53018
12.6748	33.5	39.9327	0.598067	3.6872	0.601252
12.6916	37.5833	43.7788	0.598223	3.77915	0.677303
12.7083	39.5833	47.1218	0.59838	3.85274	0.744995
12.7251	42.0417	49.4327	0.598537	3.90061	0.792557
12.7419	51.25	50.5641	0.598693	3.92324	0.815971
12.7586	65.4583	50.875	0.59885	3.92937	0.822274	1.1233	0.443466	0.498146
12.7754	76.5417	50.7821	0.599007	3.92754	0.82011
12.7922	78.1667	50.1346	0.599163	3.91471	0.806352
12.8089	69.9167	48.9038	0.59932	3.88986	0.780546
12.8257	57.625	47.5417	0.599477	3.86161	0.752245
12.8425	44.7083	46.0865	0.599633	3.83052	0.722306
12.8592	34.875	44.0321	0.59979	3.78492	0.68061
12.876	28.9167	24.3988	0.599947	3.19453	0.316193
12.8928	25.0833	24.5365	0.600103	3.20016	0.318427
12.9095	21.5833	24.4954	0.60026	3.19848	0.317652
12.9263	21.875	24.2792	0.600417	3.18962	0.313936
12.9431	23.125	23.9924	0.600573	3.17774	0.309051
12.9598	24.5417	23.6667	0.60073	3.16407	0.303535
12.9766	25.6667	23.3494	0.600887	3.15057	0.298185
12.9934	25.5	22.6763	0.601043	3.12132	0.287001
13.0101	24.1667	22.4135	0.6012	3.10966	0.282617
13.0269	22.3333	22.3622	0.601225	3.10737	0.281766
13.0437	21.125	22.2083	0.60125	3.10047	0.279241
13.0604	20.0833	22.0289	0.601275	3.09235	0.276303
13.0772	19.5417	21.9231	0.6013	3.08754	0.274571
13.094	20.1667	21.7789	0.601325	3.08094	0.272217
13.1107	21.6667	21.5449	0.60135	3.07014	0.268416
13.1275	20.9167	21.343	0.601375	3.06072	0.265144
13.1442	19.875	21.2821	0.6014	3.05786	0.264151
13.161	20.7917	21.3718	0.601425	3.06207	0.265587
13.1778	23.1667	21.6507	0.60145	3.07504	0.270083
13.1945	23.7917	22.218	0.601475	3.1009	0.279293
13.2113	22.4583	22.9744	0.6015	3.13438	0.291686
13.2281	21.5417	23.7116	0.601525	3.16596	0.303881
13.2448	21.5417	24.7308	0.60155	3.20805	0.320931
13.2616	22.2917	25.7789	0.601575	3.24955	0.338683
13.2784	23.7083	29.9345	0.6016	3.39901	0.411181
13.2951	26.9167	29.7396	0.601625	3.39248	0.407691
13.3119	30	29.5232	0.60165	3.38517	0.403827
13.3287	31.25	29.275	0.601675	3.37673	0.39941
13.3454	34.1667	29.1515	0.6017	3.37251	0.397208
13.3622	33.5	29.2257	0.601725	3.37505	0.398504
13.379	30	29.2917	0.60175	3.3773	0.399656
13.3957	28.375	29.6667	0.601775	3.39002	0.406293
13.4125	27.7917	29.6987	0.6018	3.3911	0.406846
13.4293	27.0417	29.4583	0.601825	3.38298	0.40256
13.446	27.9167	29.0609	0.60185	3.36939	0.395507
13.4628	30.0417	28.4712	0.601875	3.34889	0.385104
13.4796	30.0833	28.0577	0.6019	3.33426	0.377845
13.4963	28.5833	27.9455	0.601925	3.33026	0.375869
13.5131	27.3333	27.9744	0.60195	3.33129	0.376357
13.5299	26.875	28.1763	0.601975	3.33848	0.379872
13.5466	26.0833	28.4423	0.602	3.34788	0.384518
13.5634	26.5	28.5801	0.602025	3.35271	0.386922
13.5802	28.125	28.5865	0.60205	3.35294	0.387019
13.5969	28.5417	28.6314	0.602075	3.3545	0.387791
13.6137	28.75	28.7051	0.6021	3.35708	0.389072
13.6305	30.4167	29.1667	0.602125	3.37303	0.397195
13.6472	30.5	29.843	0.60215	3.39595	0.409175
13.664	29.7083	30.7244	0.602175	3.42506	0.424913
13.6807	30.125	34.1131	0.6022	3.52968	0.486705
13.6975	30.6667	35.974	0.602225	3.5828	0.521424
13.7143	29.5417	38.0324	0.60225	3.63844	0.560457
13.731	33.3333	40.075	0.602275	3.69075	0.599814
13.7478	35.6667	42.1667	0.6023	3.74163	0.640739
13.7646	37.5417	43.9653	0.602325	3.7834	0.676412
13.7813	41.9167	44.4135	0.60235	3.79354	0.685348
13.7981	49	44.4135	0.602375	3.79354	0.68532
13.8149	54.5	44.4135	0.6024	3.79354	0.685291
13.8316	58.4583	44.4135	0.602425	3.79354	0.685263
13.8484	63.0833	44.4135	0.60245	3.79354	0.685234
13.8652	63.75	44.4135	0.602475	3.79354	0.685206
13.8819	49.7917	44.4135	0.6025	3.79354	0.685177

## Sheet: Core 1 Slab B
Dist (cm)	CRUDE	Optical density	Thickness of the slice (cm)	ln COD	Density (g cm-3)
0	49.0714	50.4592	0.6021	3.92116	0.809169
0.0168	45.8571	52.9062	0.602205	3.96852	0.860322
0.0335	45.7143	55.1309	0.60231	4.00971	0.907416
0.0503	47.8214	57.1321	0.602415	4.04537	0.950237
0.0671	48.8571	58.9643	0.60252	4.07693	0.989809
0.0838	53.4643	60.8274	0.602625	4.10804	1.03042
0.1006	62.4286	62.5934	0.60273	4.13666	1.06923
0.1174	70.0357	65.3516	0.602835	4.17978	1.1306
0.1341	72.9286	68.4973	0.60294	4.22679	1.20153
0.1509	75.1429	72.1209	0.603045	4.27834	1.28446
0.1677	77.2857	75.7802	0.60315	4.32784	1.36945
0.1844	81.3214	79.7308	0.603255	4.37866	1.46258
0.2012	83.7857	83.8571	0.60336	4.42911	1.56132
0.218	84.9286	87.8462	0.603465	4.47559	1.65812
0.2347	86.75	91.5027	0.60357	4.51637	1.74796
0.2515	92.8214	94.8077	0.603675	4.55185	1.83003
0.2682	95.3929	97.717	0.60378	4.58208	1.90293
0.285	100.214	100.179	0.603885	4.60695	1.96505
0.3018	107.107	102.014	0.60399	4.62511	2.01155
0.3185	114.286	103.536	0.604095	4.63992	2.05024
0.3353	117.571	105.033	0.6042	4.65427	2.08845
0.3521	115.893	106.209	0.604305	4.66541	2.11848
0.3688	112.964	106.613	0.60441	4.6692	2.12857	Extension	Density	Calcification
0.3856	109.286	106.673	0.604515	4.66977	2.12977	0.7712	1.46508	1.12987
0.4024	105.179	106.371	0.60462	4.66693	2.12157
0.4191	103.571	105.484	0.604725	4.65855	2.09826
0.4359	104.393	103.802	0.60483	4.64249	2.05459
0.4527	102.036	101.64	0.604935	4.62144	1.99887
0.4694	98.0714	99.4011	0.60504	4.59916	1.94156
0.4862	96.1786	97.1484	0.605145	4.57624	1.88431
0.503	96.2857	94.9533	0.60525	4.55339	1.82891
0.5197	95.5714	93.0659	0.605355	4.53331	1.78155
0.5365	92.4286	91.4533	0.60546	4.51583	1.74128
0.5533	89.4643	89.6978	0.605565	4.49645	1.69772
0.57	86.7857	88.0302	0.60567	4.47768	1.65658
0.5868	83.6786	86.5962	0.605775	4.46126	1.62135
0.6036	80.75	85.2445	0.60588	4.44552	1.5883
0.6203	80.6429	83.8159	0.605985	4.42862	1.55357
0.6371	82.6071	82.2885	0.60609	4.41023	1.51665
0.6539	81.5714	80.8462	0.606195	4.39255	1.48198
0.6706	80.3571	79.4973	0.6063	4.37572	1.44971
0.6874	79.4286	78.3049	0.606405	4.36061	1.4213
0.7042	78.6071	77.3599	0.60651	4.34847	1.39883
0.7209	77.7143	76.2253	0.606615	4.33369	1.37202
0.7377	75.7143	74.9011	0.60672	4.31617	1.34093
0.7545	73.6786	73.706	0.606825	4.30008	1.313
0.7712	71.9286	72.5989	0.60693	4.28495	1.28723
0.788	71.2857	71.4203	0.607035	4.26858	1.25995
0.8048	71.3929	70.4203	0.60714	4.25448	1.23688
0.8215	66	69.6401	0.607245	4.24334	1.21891
0.8383	63.4286	69.0714	0.60735	4.23514	1.2058
0.855	67.0714	68.783	0.607455	4.23096	1.19906
0.8718	67.1786	68.5962	0.60756	4.22824	1.19463
0.8886	65.0357	68.4423	0.607665	4.22599	1.19095
0.9053	66.4286	68.4121	0.60777	4.22555	1.19006
0.9221	68.4643	68.4506	0.607875	4.22611	1.19072
0.9389	70.3214	68.8269	0.60798	4.2316	1.19902
0.9556	71.9643	69.5247	0.608085	4.24168	1.21461
0.9724	71.25	69.7967	0.60819	4.24559	1.22057
0.9892	69.9286	70.0797	0.608295	4.24963	1.22679
1.0059	70.8929	70.6593	0.6084	4.25787	1.23976
1.0227	71.8929	71.2308	0.608635	4.26592	1.25231
1.0395	70.8929	71.6319	0.60887	4.27154	1.26099
1.0562	72.5	71.9258	0.609105	4.27564	1.26722
1.073	70.6071	72.1951	0.60934	4.27937	1.27289
1.0898	70.8571	72.7308	0.609575	4.28676	1.28467
1.1065	72.5714	73.4148	0.60981	4.29613	1.29987
1.1233	73.8571	73.9505	0.610045	4.3034	1.31169
1.1401	73.6786	74.2582	0.61028	4.30755	1.31827
1.1568	74.1429	74.5027	0.610515	4.31084	1.3234	0.8048	1.01849	0.819681
1.1736	75.4643	74.2885	0.61075	4.30796	1.31796
1.1904	78.2143	73.761	0.610985	4.30083	1.30532
1.2071	78.8214	72.9368	0.61122	4.28959	1.28592
1.2239	77.8571	72.0082	0.611455	4.27678	1.26423
1.2407	75.8929	70.8544	0.61169	4.26063	1.23752
1.2574	74.0714	69.5577	0.611925	4.24216	1.20773
1.2742	69.7143	68.1044	0.61216	4.22104	1.17463
1.291	63.75	66.3187	0.612395	4.19447	1.13437
1.3077	60.1429	64.1071	0.61263	4.16056	1.0851
1.3245	60.5	61.7445	0.612865	4.123	1.03308
1.3413	58.8571	59.4286	0.6131	4.08478	0.982682
1.358	56.8214	57.4615	0.613335	4.05112	0.94031
1.3748	55.25	55.5632	0.61357	4.01752	0.89984
1.3915	52.25	53.9863	0.613805	3.98873	0.866498
1.4083	49.4643	52.9588	0.61404	3.96951	0.844829
1.4251	48.1071	52.2143	0.614275	3.95536	0.829126
1.4418	47.75	51.2885	0.61451	3.93747	0.809783
1.4586	50.3214	50.3462	0.614745	3.91892	0.790221
1.4754	49.3929	49.522	0.61498	3.90242	0.773174
1.4921	49.2143	48.8846	0.615215	3.88946	0.759992
1.5089	50.3929	48.283	0.61545	3.87708	0.747586
1.5257	50.4643	47.8297	0.615685	3.86765	0.738206
1.5424	48.4643	47.4918	0.61592	3.86056	0.731165
1.5592	46.6071	47.2088	0.616155	3.85458	0.725238
1.576	46.1071	46.8242	0.61639	3.8464	0.717304
1.5927	46.9643	46.5357	0.616625	3.84022	0.711301
1.6095	44.4286	46.1484	0.61686	3.83186	0.703357
1.6263	43.5714	46.0989	0.617095	3.83079	0.702111
1.643	43.7143	46.4066	0.61733	3.83744	0.707931
1.6598	44.0714	46.9918	0.617565	3.84997	0.719267
1.6766	45.3214	47.7555	0.6178	3.86609	0.734199
1.6933	45.6429	48.8654	0.618035	3.88907	0.756138
1.7101	44.1786	50.1593	0.61827	3.9152	0.781933
1.7269	49.75	51.8791	0.618505	3.94892	0.816601
1.7436	54.4643	53.9972	0.61874	3.98893	0.859814
1.7604	56.0714	56.695	0.618975	4.03769	0.915641
1.7772	56.5357	59.8407	0.61921	4.09169	0.981753
1.7939	60.5357	63.2994	0.619445	4.14788	1.05564
1.8107	63.7857	66.7143	0.61968	4.20042	1.12972
1.8275	66.7857	70.2308	0.619915	4.25179	1.20716
1.8442	71.1071	73.489	0.62015	4.29714	1.27988
1.861	78.7857	76.467	0.620385	4.33686	1.34709
1.8778	84.9643	79.1456	0.62062	4.37129	1.40813
1.8945	90.2857	81.2308	0.620855	4.39729	1.45593
1.9113	90.0357	82.8407	0.62109	4.41692	1.49293
1.928	89.8929	84.044	0.621325	4.43134	1.52056
1.9448	92.1071	84.9698	0.62156	4.4423	1.54176
1.9616	93.1786	85.4286	0.621795	4.44768	1.55199	0.9221	0.800431	0.738078
1.9783	90.8929	84.8901	0.62203	4.44136	1.53872
1.9951	83.6429	83.3049	0.622265	4.42251	1.50096
2.0119	81.4643	80.9148	0.6225	4.3934	1.44475
2.0286	79.4286	78.1154	0.622678	4.35819	1.37981
2.0454	78.8214	75.2967	0.622856	4.32144	1.31515
2.0622	77.0714	72.022	0.623034	4.27697	1.24104
2.0789	71.7857	68.3819	0.623212	4.22511	1.1599
2.0957	64.3571	64.8983	0.62339	4.17282	1.08348
2.1125	59.2143	61.9258	0.623568	4.12594	1.01922
2.1292	53.6429	58.9231	0.623746	4.07623	0.955259
2.146	53.25	55.9286	0.623924	4.02408	0.892469
2.1628	49.5357	52.9698	0.624102	3.96972	0.831432
2.1795	45.8571	50.1126	0.62428	3.91427	0.77347
2.1963	45.6071	47.5742	0.624458	3.86229	0.722793
2.2131	45	45.4863	0.624636	3.81741	0.681693
2.2298	42.4286	43.7363	0.624814	3.77818	0.64766
2.2466	40.5	42.4478	0.624992	3.74828	0.622825
2.2634	40.3571	41.2225	0.625169	3.71898	0.599418
2.2801	39.9286	40.2857	0.625347	3.696	0.581629
2.2969	38.7857	39.7225	0.625525	3.68192	0.570934
2.3137	37.2143	39.2335	0.625703	3.66953	0.561667
2.3304	36.4643	38.8764	0.625881	3.66039	0.554881
2.3472	36.8929	38.7445	0.626059	3.65699	0.552282
2.364	37.3214	38.6566	0.626237	3.65472	0.5505
2.3807	37.3571	38.4368	0.626415	3.64902	0.546285
2.3975	38.5357	38.1593	0.626593	3.64177	0.541018
2.4143	39.25	37.989	0.626771	3.6373	0.537732
2.431	40.3571	37.978	0.626949	3.63701	0.537378
2.4478	40.7143	38.0275	0.627127	3.63831	0.538133
2.4645	39.3571	37.8818	0.627305	3.63447	0.535308
2.4813	37.5	37.6483	0.627483	3.62829	0.530878
2.4981	36.3214	37.5357	0.627661	3.62529	0.528667
2.5148	36.5714	37.2857	0.627839	3.61861	0.523953
2.5316	37.0714	36.9066	0.628017	3.60839	0.516901
2.5484	37.1071	36.5082	0.628195	3.59754	0.509526
2.5651	35	36.3187	0.628373	3.59233	0.505951
2.5819	34.2857	36.2253	0.628551	3.58976	0.50412
2.5987	35.8929	36.1813	0.628729	3.58854	0.503184
2.6154	35.2857	36.3571	0.628907	3.59339	0.506217
2.6322	34.3214	36.8462	0.629085	3.60675	0.514927
2.649	35.1786	37.4093	0.629263	3.62192	0.525019
2.6657	38.25	38.0028	0.629441	3.63766	0.535703
2.6825	38.1429	38.9588	0.629619	3.6625	0.553107
2.6993	36.9286	40.6676	0.629797	3.70543	0.584637
2.716	38.6071	42.9863	0.629975	3.76088	0.628092
2.7328	42.9286	45.9725	0.630153	3.82804	0.685117
2.7496	44.3929	49.6786	0.630331	3.90557	0.757443
2.7663	44.8214	54.0989	0.630508	3.99081	0.845828
2.7831	47.4286	58.8791	0.630686	4.07549	0.943832
2.7999	56.5	63.4698	0.630864	4.15056	1.04015
2.8166	66.0357	67.2363	0.631042	4.20821	1.12066
2.8334	74.1071	69.9258	0.63122	4.24744	1.17887
2.8502	82.5	71.8654	0.631398	4.27479	1.22114
2.8669	92.6429	72.9176	0.631576	4.28933	1.24405
2.8837	100.393	73.0385	0.631754	4.29099	1.24638	0.9724	0.77102	0.74974
2.9005	97.8214	72.3929	0.631932	4.28211	1.23175
2.9172	85.8929	70.9313	0.63211	4.26171	1.19923
2.934	73.5714	68.555	0.632288	4.22764	1.14701
2.9508	68.1429	65.2198	0.632466	4.17776	1.07481
2.9675	58.0714	61.3077	0.632644	4.11591	0.991597
2.9843	46.3929	56.7555	0.632822	4.03875	0.896845
3.001	39.0357	51.6676	0.633	3.94483	0.793681
3.0178	37.5	46.7225	0.633002	3.84423	0.696512
3.0346	35.1429	42.6319	0.633003	3.7526	0.618406
3.0513	30.75	39.5742	0.633005	3.67818	0.561455
3.0681	31.6429	37.1209	0.633007	3.61418	0.516695
3.0849	33.4643	35.5989	0.633008	3.57231	0.489364
3.1016	34.25	34.8324	0.63301	3.55055	0.475729
3.1184	33.5357	34.75	0.633012	3.54818	0.474267
3.1352	32.7143	34.8599	0.633013	3.55134	0.476214
3.1519	33.8214	35.272	0.633015	3.56309	0.483533
3.1687	36.25	36.2363	0.633017	3.59006	0.500761
3.1855	38.2857	37.2115	0.633018	3.61662	0.518324
3.2022	36.4286	37.8571	0.63302	3.63382	0.530026
3.219	37.9643	38.2747	0.633022	3.64479	0.537627
3.2358	38.9286	39.0632	0.633023	3.66518	0.552046
3.2525	40.5	40.0632	0.633025	3.69046	0.570459
3.2693	43.2857	40.772	0.633027	3.708	0.583593
3.2861	44.3214	41.2335	0.633028	3.71925	0.592181
3.3028	41.8571	41.9423	0.63303	3.7363	0.605427
3.3196	39.6786	42.9588	0.633032	3.76024	0.624541
3.3364	43.7857	43.7143	0.633033	3.77767	0.638834
3.3531	45.7143	44.4451	0.633035	3.79425	0.652729
3.3699	43.0357	45.239	0.633037	3.81196	0.667904
3.3867	42.25	45.4615	0.633038	3.81687	0.67217
3.4034	47.5	45.3709	0.63304	3.81487	0.670429
3.4202	49.6429	45.4478	0.633042	3.81656	0.671903
3.437	47.7857	45.6511	0.633043	3.82103	0.675805
3.4537	48.4286	45.6648	0.633045	3.82133	0.676067
3.4705	50.8214	45.6813	0.633047	3.82169	0.676382
3.4873	46.1786	45.9588	0.633048	3.82775	0.681719
3.504	43.1429	46.294	0.63305	3.83501	0.688177
3.5208	42.8571	46.3764	0.633052	3.83679	0.689766
3.5375	42.3214	46.2747	0.633053	3.8346	0.687803
3.5543	43.9643	46.2363	0.633055	3.83376	0.687059
3.5711	45.9286	46.3159	0.633057	3.83549	0.688594
3.5878	46.6429	46.3764	0.633058	3.83679	0.689759
3.6046	46.6071	46.7857	0.63306	3.84558	0.69767
3.6214	48.5714	47.3104	0.633062	3.85673	0.707843
3.6381	48.3214	48.2994	0.633063	3.87742	0.727109
3.6549	47.2857	49.6236	0.633065	3.90447	0.753089
3.6717	49.4643	51.0137	0.633067	3.93209	0.780585
3.6884	51.6071	52.6428	0.633068	3.96353	0.813095
3.7052	51.5	55.022	0.63307	4.00773	0.861112
3.722	49.9643	58.0879	0.633072	4.06196	0.923906
3.7387	55.7143	61.0714	0.633073	4.11204	0.98597
3.7555	59.5357	63.9093	0.633075	4.15747	1.04585
3.7723	62.0357	66.978	0.633077	4.20436	1.1115
3.789	67.1071	69.9588	0.633078	4.24791	1.17613
3.8058	77.5714	72.2912	0.63308	4.2807	1.22727
3.8226	86.4643	74.0192	0.633082	4.30432	1.26549
3.8393	87.3571	75.5302	0.633083	4.32453	1.29912
3.8561	85.2143	76.0577	0.633085	4.33149	1.3109	0.8047	0.816248	0.656835
3.8729	87.1786	75.6703	0.633087	4.32639	1.30224
3.8896	88.2143	74.8983	0.633088	4.31613	1.28502
3.9064	81.9286	73.4148	0.63309	4.29613	1.25207
3.9232	73.9643	70.75	0.633092	4.25915	1.1934
3.9399	69.6071	67.2335	0.633093	4.20817	1.11697
3.9567	62.5714	63.7033	0.633095	4.15424	1.04144
3.9735	54.5	60.2335	0.633097	4.09823	0.96841
3.9902	52	56.4368	0.633098	4.03312	0.889925
4.007	47.8214	52.6071	0.6331	3.96285	0.812339
4.0237	42.9286	49.4835	0.633275	3.90164	0.750081
4.0405	40.75	47.0165	0.63345	3.8505	0.701709
4.0573	41.4643	44.8489	0.633625	3.8033	0.659824
4.074	40.1071	43.1346	0.6338	3.76433	0.6271
4.0908	37.8214	42.0495	0.633975	3.73885	0.60653
4.1076	38.4286	41.3764	0.63415	3.72271	0.593794
4.1243	41.3214	41.2775	0.634325	3.72032	0.591789
4.1411	41.8929	41.6676	0.6345	3.72972	0.598894
4.1579	41.4286	42.2335	0.634675	3.74321	0.609306
4.1746	40.2857	42.4615	0.63485	3.7486	0.613411
4.1914	40.3929	42.3654	0.635025	3.74633	0.61144
4.2082	43.25	42.3324	0.6352	3.74555	0.610654
4.2249	46.5357	42.3352	0.635375	3.74562	0.610537
4.2417	48	41.9918	0.63555	3.73747	0.60395
4.2585	48.1071	41.6319	0.635725	3.72887	0.597075
4.2752	44.4286	41.5082	0.6359	3.72589	0.59461
4.292	38.8571	41.544	0.636075	3.72675	0.595111
4.3088	37.3929	41.6401	0.63625	3.72906	0.596735
4.3255	38.4643	41.6538	0.636425	3.72939	0.596827
4.3423	36.8571	41.283	0.6366	3.72045	0.589776
4.3591	37.2143	40.9588	0.636775	3.71257	0.58361
4.3758	39.8214	40.9753	0.63695	3.71297	0.583755
4.3926	40.75	41	0.637125	3.71357	0.584052
4.4094	41.6429	41.294	0.6373	3.72072	0.589332
4.4261	43.4286	42.2527	0.637475	3.74367	0.606988
4.4429	41.7143	43.4176	0.63765	3.77086	0.628626
4.4597	43.7857	45.0824	0.637825	3.80849	0.659913
4.4764	48.3214	47.0824	0.638	3.8519	0.697973
4.4932	44.75	49.4231	0.638175	3.90042	0.743142
4.51	42.6786	52.3434	0.63835	3.95783	0.800419
4.5267	49.8571	55.4615	0.638525	4.01569	0.862619
4.5435	53.6071	58.5247	0.6387	4.06945	0.924714
4.5603	58.5	61.9396	0.638875	4.12616	0.995083
4.577	63.2143	65.3434	0.63905	4.17966	1.06635
4.5938	70.25	68.1511	0.639225	4.22173	1.1259
4.6105	78.7143	71.0604	0.6394	4.26353	1.18836
4.6273	82.1786	73.7582	0.639575	4.30079	1.24691
4.6441	83.25	75.283	0.63975	4.32125	1.28012
4.6608	86.1071	76.0357	0.639925	4.3312	1.29641	0.9892	0.664579	0.657402
4.6776	88.0357	76.0027	0.6401	4.33077	1.29532
4.6944	84.8214	75.1429	0.640275	4.31939	1.27598
4.7111	82.5714	73.6621	0.64045	4.29949	1.2431
4.7279	77.75	71.3599	0.640625	4.26774	1.19258
4.7447	69.6786	68.5577	0.6408	4.22768	1.13184
4.7614	63.3929	65.3379	0.640975	4.17957	1.06303
4.7782	58.0714	61.5879	0.64115	4.12047	0.984251
4.795	52.0357	57.6648	0.641325	4.05465	0.903403
4.8117	51	54.0357	0.6415	3.98965	0.830076
4.8285	48.7857	50.4863	0.641675	3.9217	0.759793
4.8453	45.75	47.4506	0.64185	3.85969	0.700836
4.862	41.3929	45.3297	0.642025	3.81396	0.660267
4.8788	37.3571	43.8654	0.6422	3.78113	0.632542
4.8956	37.0357	42.8352	0.642375	3.75736	0.613158
4.9123	37.6429	42.3462	0.64255	3.74588	0.603923
4.9291	36.4286	41.9176	0.642725	3.73571	0.595839
4.9459	38.2857	41.5934	0.6429	3.72794	0.589703
4.9626	42.1071	41.4918	0.643075	3.72549	0.587673
4.9794	44.3571	41.5522	0.64325	3.72695	0.588625
4.9962	44.6786	41.6868	0.643425	3.73018	0.59094
5.0129	45.6786	41.6538	0.6436	3.72939	0.590173
5.0297	45.4286	41.544	0.643624	3.72675	0.588131
5.0465	44.5714	41.5302	0.643647	3.72642	0.587857
5.0632	44.4286	41.4011	0.643671	3.72331	0.585464
5.08	42.1786	41.0494	0.643695	3.71478	0.578996
5.0968	39.1071	40.6538	0.643719	3.70509	0.571742
5.1135	36.6071	40.3874	0.643742	3.69852	0.566861
5.1303	36.2143	39.9148	0.643766	3.68675	0.558246
5.147	36.25	39.1868	0.64379	3.66834	0.545045
5.1638	36.6071	38.4341	0.643814	3.64894	0.531473
5.1806	37.5357	37.8187	0.643837	3.6328	0.520434
5.1973	39.2143	37.3214	0.643861	3.61957	0.51155
5.2141	41.2143	36.989	0.643885	3.61062	0.505625
5.2309	39.5357	36.9478	0.643908	3.60951	0.504875
5.2476	35.9643	36.8434	0.643932	3.60668	0.503005
5.2644	34.7857	36.7775	0.643956	3.60489	0.501819
5.2812	36.4286	36.7775	0.64398	3.60489	0.5018
5.2979	35.7143	36.6786	0.644003	3.60219	0.500031
5.3147	34.7857	36.3297	0.644027	3.59263	0.493847
5.3315	36.0714	35.6429	0.644051	3.57355	0.481744
5.3482	34.8571	35.011	0.644075	3.55566	0.47067
5.365	35.3929	34.7033	0.644098	3.54683	0.465291
5.3818	36.6071	34.7115	0.644122	3.54707	0.465417
5.3985	36.25	34.4835	0.644146	3.54048	0.461435
5.4153	34.6786	34.4148	0.644169	3.53849	0.460225
5.4321	32.2857	34.728	0.644193	3.54755	0.465652
5.4488	31.3214	35.1923	0.644217	3.56083	0.473732
5.4656	31.9643	35.9148	0.644241	3.58115	0.486378
5.4824	34.8929	36.8379	0.644264	3.60653	0.502649
5.4991	33.4643	37.9505	0.644288	3.63628	0.522425
5.5159	34.8214	39.6291	0.644312	3.67956	0.552596
5.5327	38.8571	41.5659	0.644336	3.72728	0.587885
5.5494	42.1071	43.8764	0.644359	3.78138	0.630627
5.5662	44.25	46.2939	0.644383	3.83501	0.676074
5.583	47.3929	48.4341	0.644407	3.8802	0.716895
5.5997	51.0714	49.8489	0.644431	3.909	0.744169
5.6165	58.0714	50.9231	0.644454	3.93032	0.765024
5.6333	59.8571	51.6758	0.644478	3.94499	0.779707
5.65	62.3214	51.6868	0.644502	3.9452	0.779894	1.006	0.546214	0.549492
5.6668	62.75	51.1236	0.644525	3.93425	0.768852
5.6835	59.7857	50.2472	0.644549	3.91696	0.75176
5.7003	53.2857	49.0769	0.644573	3.89339	0.729083
5.7171	47.4286	47.5357	0.644597	3.86148	0.699476
5.7338	44.6071	45.4038	0.64462	3.8156	0.659005
5.7506	39	43.1071	0.644644	3.76369	0.616041
5.7674	34.7857	40.5192	0.644668	3.70178	0.568447
5.7841	32.8571	37.9643	0.644692	3.63665	0.522343
5.8009	32.1786	35.6731	0.644715	3.5744	0.481777
5.8177	31.0357	33.8132	0.644739	3.52085	0.449411
5.8344	30.3571	32.4148	0.644763	3.47862	0.42542
5.8512	30	31.4396	0.644786	3.44807	0.408865
5.868	28.6786	31.0522	0.64481	3.43567	0.402323
5.8847	29.5357	31.0549	0.644834	3.43576	0.402354
5.9015	30	31.2967	0.644858	3.44351	0.40641
5.9183	29.1071	31.6154	0.644881	3.45364	0.411775
5.935	29.25	31.9533	0.644905	3.46428	0.417481
5.9518	31.9286	32.3819	0.644929	3.4776	0.424749
5.9686	33.9643	32.8984	0.644953	3.49342	0.433548
5.9853	34.8214	33.4011	0.644976	3.50859	0.442152
6.0021	36	33.6978	0.645	3.51743	0.447241
6.0189	36.3214	33.9808	0.645115	3.52579	0.452041
6.0356	35.4286	34.4094	0.64523	3.53833	0.459374
6.0524	35.9286	34.6676	0.645345	3.54581	0.463772
6.0692	36.7143	34.8324	0.64546	3.55055	0.466553
6.0859	35.2143	34.8599	0.645575	3.55134	0.466947
6.1027	33.3929	34.7363	0.64569	3.54778	0.464716
6.1195	33.6786	34.5604	0.645805	3.54271	0.461583
6.1362	34.6786	34.5302	0.64592	3.54184	0.460977
6.153	32.6071	34.6319	0.646035	3.54477	0.462657
6.1698	34.0714	34.6703	0.64615	3.54588	0.463242
6.1865	34.3214	34.6374	0.646265	3.54493	0.462587
6.2033	33.2143	34.5687	0.64638	3.54295	0.461315
6.22	33.7143	34.5577	0.646495	3.54263	0.461043
6.2368	35.9286	34.4835	0.64661	3.54048	0.459677
6.2536	36.75	34.25	0.646725	3.53369	0.455559
6.2703	36.4286	34.2582	0.64684	3.53393	0.45562
6.2871	36.2857	34.3462	0.646955	3.53649	0.457057
6.3039	34.3214	34.4451	0.64707	3.53937	0.458685
6.3206	33.25	34.4835	0.647185	3.54048	0.459268
6.3374	32.7143	34.4533	0.6473	3.5396	0.458664
6.3542	31.6429	34.2253	0.647415	3.53296	0.454647
6.3709	32.7143	33.9341	0.64753	3.52442	0.449552
6.3877	35.2143	33.7775	0.647645	3.51979	0.446782
6.4045	35.6071	33.8599	0.64776	3.52223	0.448118
6.4212	33.7143	34.4011	0.647875	3.53809	0.457356
6.438	33.3214	35.261	0.64799	3.56278	0.472167
6.4548	32.9643	36.544	0.648105	3.59852	0.494501
6.4715	32.9643	38.0632	0.64822	3.63925	0.521258
6.4883	34.3929	39.8242	0.648335	3.68447	0.552678
6.5051	37.3571	41.8269	0.64845	3.73354	0.588921
6.5218	41.3571	44.2857	0.648565	3.79066	0.634136
6.5386	44.4286	47.217	0.64868	3.85475	0.68903
6.5554	49.3929	50.2445	0.648795	3.9169	0.746787
6.5721	51.3929	53.2143	0.64891	3.97433	0.804441
6.5889	55.6071	56.1016	0.649025	4.02717	0.8614
6.6057	61.25	58.5961	0.64914	4.07067	0.911284
6.6224	67.5714	60.6923	0.649255	4.10582	0.953656
6.6392	71.8214	62.0522	0.64937	4.12798	0.981312
6.656	72.6786	62.5467	0.649485	4.13591	0.9913	0.855	0.652815	0.558157
6.6727	71.5714	62.445	0.6496	4.13429	0.989034
6.6895	70.5	62.0769	0.649715	4.12837	0.981298
6.7063	66.8214	60.9753	0.64983	4.11047	0.958582
6.723	64.6071	59.1978	0.649945	4.08088	0.922305
6.7398	59.0357	56.8873	0.65006	4.04107	0.875697
6.7565	50.8571	54.0797	0.650175	3.99046	0.819865
6.7733	48.0714	51.0275	0.65029	3.93236	0.760176
6.7901	46.6071	48.0879	0.650405	3.87303	0.703701
6.8068	41.2857	45.3324	0.65052	3.81402	0.651696
6.8236	38.1429	42.8406	0.650635	3.75749	0.605475
6.8404	37.5357	40.4808	0.65075	3.70083	0.56244
6.8571	35.3214	38.3571	0.650865	3.64694	0.52435
6.8739	33	36.8846	0.65098	3.60779	0.498282
6.8907	33.3571	35.761	0.651095	3.57686	0.478584
6.9074	34.6786	34.8709	0.65121	3.55165	0.463096
6.9242	34.4286	34.3929	0.651325	3.53785	0.454792
6.941	33.9286	34.2665	0.65144	3.53417	0.452544
6.9577	31.4286	34.2473	0.651555	3.53361	0.452135
6.9745	31.7143	34.3379	0.65167	3.53625	0.453609
6.9913	33.4643	34.8104	0.651785	3.54992	0.461647
7.008	35.0357	35.478	0.6519	3.56891	0.473089
7.0248	35.0714	35.9753	0.652125	3.58283	0.481548
7.0416	36.5	36.6731	0.65235	3.60204	0.493537
7.0583	37.2857	37.5907	0.652575	3.62676	0.509451
7.0751	36.5	38.5357	0.6528	3.65159	0.525957
7.0919	39.1429	39.4121	0.653025	3.67407	0.54135
7.1086	42.0357	40.206	0.65325	3.69402	0.555357
7.1254	41.1429	40.75	0.653475	3.70746	0.564935
7.1422	43.5	41.0604	0.6537	3.71504	0.570332
7.1589	45.8571	41.3187	0.653925	3.72131	0.574795
7.1757	43.7143	41.5797	0.65415	3.72761	0.579313
7.1925	43.1071	41.6319	0.654375	3.72887	0.580058
7.2092	43.7857	41.4011	0.6546	3.72331	0.575689
7.226	42.1071	41.1841	0.654825	3.71805	0.571579
7.2428	39.1071	41.2225	0.65505	3.71898	0.572075
7.2595	39.8571	41.3626	0.655275	3.72238	0.574403
7.2763	40.6786	41.5604	0.6555	3.72715	0.577773
7.293	37.1786	41.9368	0.655725	3.73616	0.584374
7.3098	36.1429	42.3846	0.65595	3.74679	0.592283
7.3266	39.2143	42.8956	0.656175	3.75877	0.601363
7.3433	41.6429	43.4725	0.6564	3.77213	0.611673
7.3601	45.3214	44.6017	0.656625	3.79777	0.632159
7.3769	48.4286	46.4561	0.65685	3.83851	0.666258
7.3936	48.6071	48.7033	0.657075	3.88575	0.708151
7.4104	48.9286	51.4945	0.6573	3.94148	0.761017
7.4272	50.4286	54.4396	0.657525	3.99709	0.817711
7.4439	49.6071	56.7528	0.65775	4.0387	0.862801
7.4607	53.7857	58.5824	0.657975	4.07043	0.898774
7.4775	63.9643	60.033	0.6582	4.09489	0.927452
7.4942	69.8929	60.9615	0.658425	4.11024	0.945793
7.511	73.4643	61.4203	0.65865	4.11774	0.954717	1.073	0.568417	0.609911
7.5278	74.4286	61.4368	0.658875	4.11801	0.954723
7.5445	69.2857	61.1484	0.6591	4.1133	0.948585
7.5613	65.4286	60.5714	0.659325	4.10382	0.936664
7.5781	64.1786	59.3599	0.65955	4.08362	0.912105
7.5948	60.5	57.1923	0.659775	4.04642	0.868811
7.6116	54.5714	54.4341	0.66	3.99699	0.814538
7.6284	49.1429	51.2363	0.660225	3.93645	0.752717
7.6451	46.6786	47.8819	0.66045	3.86874	0.689146
7.6619	42.1071	45.0165	0.660675	3.80703	0.63588
7.6787	38.0357	42.4835	0.6609	3.74912	0.589628
7.6954	35.7857	39.9863	0.661125	3.68854	0.544851
7.7122	34.0357	37.8242	0.66135	3.63295	0.506748
7.729	31.8929	36.2006	0.661575	3.58907	0.478531
7.7457	30.8214	34.8462	0.6618	3.55094	0.455267
7.7625	32.0357	33.6758	0.662025	3.51678	0.43537
7.7793	32.5	33.1099	0.66225	3.49983	0.425752
7.796	31.7143	32.7115	0.662475	3.48773	0.418972
7.8128	32.3929	32.283	0.6627	3.47454	0.411721
7.8295	33.4643	32.0028	0.662925	3.46582	0.40695
7.8463	31.5357	32.0495	0.66315	3.46728	0.407582
7.8631	31.4643	32.1566	0.663375	3.47062	0.409213
7.8798	34.75	32.1401	0.6636	3.4701	0.408802
7.8966	32.8571	32.1456	0.663825	3.47028	0.408754
7.9134	30.2143	32.2637	0.66405	3.47394	0.410566
7.9301	30.3929	32.2912	0.664275	3.47479	0.410881
7.9469	32.5	32.2747	0.6645	3.47428	0.410469
7.9637	32.2143	32.3709	0.664725	3.47726	0.411918
7.9804	31.8214	32.3571	0.66495	3.47683	0.411552
7.9972	32.5714	32.0082	0.665175	3.46599	0.405663
8.014	33.25	31.8104	0.6654	3.45979	0.402276
8.0307	32.75	31.7912	0.665376	3.45919	0.401975
8.0475	33.25	31.7115	0.665353	3.45668	0.400682
8.0643	32.7857	31.5082	0.665329	3.45025	0.397365
8.081	31.2857	31.3819	0.665305	3.44623	0.395311
8.0978	30.2143	31.3379	0.665281	3.44483	0.394606
8.1146	30.2857	31.1923	0.665258	3.44017	0.392242
8.1313	29.9643	30.9643	0.665234	3.43283	0.388538
8.1481	29.3571	30.9038	0.66521	3.43088	0.387568
8.1649	29.8571	30.8269	0.665186	3.42839	0.38633
8.1816	30.5714	30.6593	0.665163	3.42294	0.383619
8.1984	31.25	30.7802	0.665139	3.42687	0.385597
8.2152	30.6786	30.9615	0.665115	3.43275	0.388562
8.2319	30.2857	31.1044	0.665092	3.43735	0.390905
8.2487	31.9643	31.3159	0.665068	3.44413	0.394374
8.2655	32.25	31.6319	0.665044	3.45416	0.399561
8.2822	30.6071	31.9945	0.66502	3.46556	0.405532
8.299	32.8571	32.3736	0.664997	3.47734	0.411795
8.3158	32.5714	32.739	0.664973	3.48857	0.417853
8.3325	32.1429	33.261	0.664949	3.50439	0.426537
8.3493	32.7143	34.1099	0.664925	3.52959	0.440738
8.366	33.4643	35.0467	0.664902	3.55668	0.456531
8.3828	34.5714	36.3901	0.664878	3.5943	0.479393
8.3996	35.5	38.544	0.664854	3.6518	0.516565
8.4163	36	41.0302	0.664831	3.71431	0.560248
8.4331	37.4643	44.1813	0.664807	3.7883	0.616751
8.4499	41.3214	48.2253	0.664783	3.87588	0.691035
8.4666	44.1429	52.5055	0.664759	3.96092	0.771711
8.4834	49.7143	56.8654	0.664736	4.04069	0.855934
8.5002	58.6071	61.0082	0.664712	4.11101	0.937779
8.5169	65.1786	64.4478	0.664688	4.16586	1.00702
8.5337	73.5357	67.0989	0.664664	4.20617	1.06115
8.5505	84.7143	69.0769	0.664641	4.23522	1.10198
8.5672	88.3571	70.2225	0.664617	4.25167	1.1258
8.584	90.1429	70.717	0.664593	4.25869	1.13614	1.0227	0.642193	0.656771
8.6008	88.4286	70.3049	0.664569	4.25284	1.1276
8.6175	80.2143	69.1181	0.664546	4.23582	1.10299
8.6343	70.4643	67.3489	0.664522	4.20989	1.06652
8.6511	63.1786	64.8846	0.664498	4.17261	1.01618
8.6678	56.2143	61.522	0.664475	4.11939	0.948382
8.6846	50.5714	57.7665	0.664451	4.05641	0.873957
8.7014	44.3571	53.739	0.664427	3.98414	0.795725
8.7181	43.1786	49.6978	0.664403	3.90596	0.71896
8.7349	42.1786	46.3022	0.66438	3.83519	0.655877
8.7517	41.5	43.9093	0.664356	3.78213	0.612243
8.7684	41	41.9478	0.664332	3.73643	0.576999
8.7852	39.5357	40.3269	0.664308	3.69702	0.548245
8.802	37.7857	39.2253	0.664285	3.66932	0.528902
8.8187	35.8929	38.6126	0.664261	3.65358	0.518222
8.8355	36.0714	37.9698	0.664237	3.63679	0.507069
8.8523	39.3571	37.3819	0.664214	3.62119	0.496918
8.869	37.6786	37.1126	0.66419	3.61396	0.492295
8.8858	35.1429	36.772	0.664166	3.60474	0.486454
8.9025	36.25	36.4286	0.664142	3.59535	0.480583
8.9193	36.3929	36.1896	0.664119	3.58877	0.476511
8.9361	34.8214	36.1841	0.664095	3.58862	0.476434
8.9528	34.5357	36.2198	0.664071	3.58961	0.477061
8.9696	38	35.9533	0.664047	3.58222	0.472527
8.9864	36.5714	35.7445	0.664024	3.5764	0.468985
9.0031	35.0714	35.6126	0.664	3.5727	0.466757
9.0199	34.6786	35.7033	0.6639	3.57524	0.46837
9.0367	35.8214	35.8214	0.6638	3.57855	0.470454
9.0534	36.5357	36.0165	0.6637	3.58398	0.473853
9.0702	35.8929	36.4066	0.6636	3.59475	0.480599
9.087	34.9643	36.4918	0.6635	3.59709	0.482131
9.1037	33.4286	36.4368	0.6634	3.59558	0.481262
9.1205	37.4286	36.3654	0.6633	3.59362	0.48011
9.1373	37.9286	36.6126	0.6632	3.60039	0.484425
9.154	37.3571	36.6951	0.6631	3.60264	0.485914
9.1708	39.6071	36.8242	0.663	3.60615	0.488208
9.1876	39.1071	37.0055	0.6629	3.61107	0.491405
9.2043	35.8571	37.1374	0.6628	3.61462	0.493754
9.2211	34.1429	37.467	0.6627	3.62346	0.499526
9.2379	37.8929	37.5659	0.6626	3.6261	0.501314
9.2546	36.8929	37.522	0.6625	3.62493	0.500629
9.2714	38.2143	37.4396	0.6624	3.62273	0.499277
9.2882	38.25	37.2363	0.6623	3.61728	0.495836
9.3049	36.6786	37.0604	0.6622	3.61255	0.492873
9.3217	37.7143	37.2115	0.6621	3.61662	0.495558
9.3385	38.7143	37.6484	0.662	3.62829	0.503198
9.3552	37.3571	37.9121	0.6619	3.63527	0.507856
9.372	36.2857	38.3626	0.6618	3.64708	0.515782
9.3888	36.9643	38.8407	0.6617	3.65947	0.524219
9.4055	36.8214	39.9615	0.6616	3.68792	0.544023
9.4223	37.8214	41.9176	0.6615	3.73571	0.578927
9.439	39.8214	44.0659	0.6614	3.78569	0.617827
9.4558	41.3214	46.7747	0.6613	3.84534	0.667674
9.4726	42.75	50.3132	0.6612	3.91827	0.734077
9.4893	44.4286	53.8874	0.6611	3.9869	0.802596
9.5061	52.8214	57.2033	0.661	4.04661	0.867417
9.5229	62.1071	60.2637	0.6609	4.09873	0.928274
9.5396	65.6429	63.1154	0.6608	4.14496	0.985841
9.5564	73.9286	65.2775	0.6607	4.17865	1.03006
9.5732	83.3571	66.6429	0.6606	4.19935	1.05827
9.5899	82.75	67.4258	0.6605	4.21103	1.0746
9.6067	80.0714	67.7418	0.6604	4.2157	1.08131	0.9724	0.629341	0.611972
9.6235	76.6071	67.0522	0.6603	4.20547	1.0672
9.6402	74.8929	65.3736	0.6602	4.18012	1.03281
9.657	67.9286	63.3352	0.6601	4.14844	0.991349
9.6738	59.0714	60.3022	0.66	4.09937	0.93031
9.6905	52.9286	56.283	0.6599	4.03039	0.850761
9.7073	48.5357	52.1896	0.6598	3.95488	0.771444
9.7241	43.8571	48.3407	0.6597	3.87827	0.698523
9.7408	40.2857	44.772	0.6596	3.80158	0.632429
9.7576	39.1429	41.3571	0.6595	3.72225	0.570625
9.7744	34.5	38.5439	0.6594	3.6518	0.520837
9.7911	31.1071	36.4203	0.6593	3.59513	0.48397
9.8079	29.5357	34.5	0.6592	3.54096	0.451177
9.8247	30.0357	32.9286	0.6591	3.49434	0.424748
9.8414	30.2143	31.6923	0.659	3.45607	0.404226
9.8582	30.5	30.6703	0.6589	3.4233	0.387446
9.875	31.3571	29.7775	0.6588	3.39375	0.372925
9.8917	31.4643	29.3874	0.6587	3.38056	0.366651
9.9085	27.9643	29.3214	0.6586	3.37832	0.365639
9.9253	28.1071	29.3489	0.6585	3.37926	0.366139
9.942	27.7857	29.5247	0.6584	3.38523	0.369045
9.9588	27	30.0165	0.6583	3.40175	0.377101
9.9755	27.5357	30.5934	0.6582	3.42078	0.386595
9.9923	29.4286	31.0769	0.6581	3.43647	0.394606
10.0091	30.25	31.6374	0.658	3.45434	0.403929
10.0258	29.8929	32.5	0.658037	3.48124	0.418261
10.0426	32.3214	33.3736	0.658073	3.50777	0.432889
10.0594	36.6071	34.3874	0.65811	3.53769	0.45001
10.0761	38	35.4121	0.658147	3.56705	0.467468
10.0929	37.6429	36.2006	0.658183	3.58907	0.480997
10.1097	38.75	36.8956	0.65822	3.60809	0.492992
10.1264	39.1786	37.3214	0.658257	3.61957	0.500363
10.1432	39.4643	37.8379	0.658293	3.63331	0.509341
10.16	40.9643	38.5137	0.65833	3.65101	0.521153
10.1767	40.3214	38.7555	0.658367	3.65727	0.525374
10.1935	37.7857	38.772	0.658403	3.6577	0.525635
10.2103	38.4643	38.9313	0.65844	3.6618	0.528412
10.227	35.7857	39.2637	0.658477	3.6703	0.534246
10.2438	36.6071	39.7198	0.658513	3.68185	0.542285
10.2606	41.1071	40.0769	0.65855	3.6908	0.548592
10.2773	39.75	40.272	0.658587	3.69566	0.55203
10.2941	38.2143	40.5824	0.658623	3.70333	0.557529
10.3109	39.7143	41.1483	0.65866	3.71718	0.567611
10.3276	43.0714	41.6401	0.658697	3.72906	0.5764
10.3444	45.1071	42.3956	0.658733	3.74704	0.589979
10.3612	44.1071	43.1978	0.65877	3.76579	0.604477
10.3779	43.5	43.706	0.658807	3.77749	0.613691
10.3947	44.3571	44.5577	0.658843	3.79678	0.629224
10.4115	45.1429	46.0687	0.65888	3.83013	0.657025
10.4282	44.8571	48.0192	0.658917	3.8716	0.693323
10.445	45.6071	50.5082	0.658953	3.92214	0.740288
10.4618	47.0357	53.7005	0.65899	3.98342	0.801544
10.4785	47.7143	57.9231	0.659027	4.05912	0.884252
10.4953	50.8214	62.0357	0.659063	4.12771	0.966545
10.512	57.8571	65.5522	0.6591	4.18285	1.0382
10.5288	65.0714	68.0687	0.659137	4.22052	1.09017
10.5456	75.4286	69.5549	0.659173	4.24212	1.12111
10.5623	86.6071	70.1566	0.65921	4.25073	1.13365
10.5791	99	70.1896	0.659247	4.2512	1.13428	0.8215	0.768451	0.631282
10.5959	96.9643	69.9972	0.659283	4.24846	1.13018
10.6126	90.0714	69.5192	0.65932	4.2416	1.12011
10.6294	77.8571	68.2665	0.659357	4.22342	1.09392
10.6462	64.1786	66.3544	0.659393	4.19501	1.05426
10.6629	53.4286	63.6731	0.65943	4.15376	0.999235
10.6797	47.4643	60.217	0.659467	4.09796	0.929356
10.6965	45.2143	55.8983	0.659503	4.02353	0.843729
10.7132	44.6071	51.6538	0.65954	3.94456	0.76148
10.73	41.5714	47.6841	0.659577	3.8646	0.68636
10.7468	40.2143	44.5989	0.659613	3.79771	0.629245
10.7635	40.5714	42.533	0.65965	3.75028	0.591638
10.7803	41.6786	41.2939	0.659687	3.72072	0.569332
10.7971	42.8571	40.6319	0.659723	3.70455	0.55748
10.8138	41.7857	40.2665	0.65976	3.69552	0.55095
10.8306	38.4643	39.9698	0.659797	3.68812	0.545656
10.8474	37.75	40.2555	0.659833	3.69525	0.550694
10.8641	37.3214	41.2198	0.65987	3.71892	0.567847
10.8809	37.3214	42.3489	0.659907	3.74594	0.588088
10.8977	38.8571	43.4176	0.659943	3.77086	0.607391
10.9144	40.4643	44.2994	0.65998	3.79097	0.623419
10.9312	40.75	45.0494	0.660017	3.80776	0.637119
10.948	45.2857	45.9863	0.660053	3.82834	0.654334
10.9647	52.75	47.0439	0.66009	3.85108	0.6739
10.9815	55.25	48.1813	0.660127	3.87497	0.695086
10.9983	55.5714	49.2912	0.660163	3.89775	0.715902
11.015	54.3214	50.2912	0.6602	3.91783	0.734772
11.0318	51.5357	50.717	0.660353	3.92626	0.742686
11.0485	50.6429	51.0961	0.660505	3.93371	0.749728
11.0653	51.5	51.3214	0.660658	3.93811	0.753848
11.0821	52.1071	50.772	0.66081	3.92734	0.743216
11.0988	51.75	49.7857	0.660963	3.90773	0.724362
11.1156	51.8571	48.9368	0.661115	3.89053	0.708207
11.1324	46	48.478	0.661268	3.88111	0.699439
11.1491	45.6786	48.0742	0.66142	3.87275	0.691725
11.1659	48.2143	47.6456	0.661573	3.86379	0.683573
11.1827	45.6071	47.1566	0.661725	3.85347	0.674324
11.1994	42.4286	47.1786	0.661878	3.85394	0.674577
11.2162	44.5357	47.5247	0.662031	3.86125	0.680852
11.233	48.3571	47.9973	0.662183	3.87114	0.689494
11.2497	46.2857	49.5824	0.662336	3.90364	0.719032
11.2665	45.0714	51.5385	0.662488	3.94233	0.755894
11.2833	45.1429	53.5494	0.662641	3.98061	0.794218
11.3	52.3929	55.9698	0.662793	4.02481	0.840934
11.3168	56.25	58.8242	0.662946	4.07455	0.896816
11.3336	58	61.1813	0.663098	4.11384	0.943524
11.3503	66.6071	62.6621	0.663251	4.13776	0.97305
11.3671	71.1071	63.9368	0.663403	4.1579	0.998594
11.3839	74.3571	64.8489	0.663556	4.17206	1.01689
11.4006	77.0714	65.1016	0.663708	4.17595	1.0218	0.9724	0.637862	0.620257
11.4174	79.5357	64.3709	0.663861	4.16466	1.00671
11.4342	75.1786	63.0385	0.664014	4.14374	0.979518
11.4509	67.6071	61.2857	0.664166	4.11555	0.944095
11.4677	62.8571	58.6676	0.664319	4.07189	0.891872
11.4845	56.9286	55.5907	0.664471	4.01802	0.831442
11.5012	48.4286	52.3104	0.664624	3.9572	0.768148
11.518	42.8929	48.8929	0.664776	3.88963	0.703486
11.5347	38.9286	45.2225	0.664929	3.8116	0.635568
11.5515	35.2143	41.9038	0.665081	3.73538	0.575565
11.5683	32.5714	39.1868	0.665234	3.66834	0.527475
11.585	31.1071	36.8571	0.665386	3.60705	0.487023
11.6018	31.7143	35.0879	0.665539	3.55786	0.45679
11.6186	32.6429	34.1209	0.665692	3.52991	0.440415
11.6353	31.8214	33.6071	0.665844	3.51474	0.431727
11.6521	32.0357	33.4093	0.665997	3.50884	0.428333
11.6689	32.2857	33.5769	0.666149	3.51384	0.431026
11.6856	32.5714	33.9368	0.666302	3.5245	0.436932
11.7024	33.9286	34.3571	0.666454	3.53681	0.443869
11.7192	35.8571	34.7363	0.666607	3.54778	0.450134
11.7359	36.2143	35.0852	0.666759	3.55778	0.455908
11.7527	36.3571	35.4588	0.666912	3.56837	0.462114
11.7695	37.3929	35.8187	0.667064	3.57847	0.468105
11.7862	37.25	36.217	0.667217	3.58953	0.474765
11.803	36.5714	36.5907	0.667369	3.59979	0.481023
11.8198	36.6429	36.8022	0.667522	3.60556	0.484525
11.8365	37.1786	36.967	0.667675	3.61003	0.487233
11.8533	36.6786	37.0605	0.667827	3.61255	0.48872
11.8701	36.7143	37.2143	0.66798	3.61669	0.491243
11.8868	37.4643	37.3929	0.668132	3.62148	0.494192
11.9036	37.4286	37.3901	0.668285	3.62141	0.494032
11.9204	36.6786	37.3489	0.668437	3.6203	0.493213
11.9371	38	37.5302	0.66859	3.62515	0.49621
11.9539	37.4286	37.8599	0.668742	3.63389	0.501761
11.9707	38.3571	38.2363	0.668895	3.64378	0.50813
11.9874	39.7143	38.6044	0.669047	3.65337	0.514372
12.0042	37.2143	38.9203	0.6692	3.66152	0.519725
12.021	36.0357	39.2912	0.669072	3.671	0.526264
12.0377	39	39.8132	0.668943	3.6842	0.53546
12.0545	41.4643	40.2527	0.668815	3.69518	0.543251
12.0712	41.5714	40.6951	0.668687	3.70611	0.551118
12.088	41.5	41.1841	0.668558	3.71805	0.559838
12.1048	41.5714	41.4203	0.66843	3.72377	0.564118
12.1215	42.25	41.7555	0.668302	3.73183	0.57016
12.1383	43.4643	42.1951	0.668173	3.7423	0.578075
12.1551	43.7143	42.5055	0.668045	3.74963	0.583714
12.1718	43.1786	42.8571	0.667917	3.75787	0.590104
12.1886	44.7143	43.6538	0.667788	3.77629	0.604499
12.2054	42.7857	44.9121	0.66766	3.80471	0.627334
12.2221	41.5714	46.5797	0.667532	3.84116	0.657862
12.2389	41.75	49.5357	0.667403	3.90269	0.7127
12.2557	43.0357	53.7637	0.667275	3.9846	0.792802
12.2724	46.0357	58.228	0.667147	4.06437	0.879464
12.2892	51.9286	62.3379	0.667018	4.13257	0.961062
12.306	57.8571	65.9533	0.66689	4.18895	1.03423
12.3227	63.25	68.8654	0.666762	4.23215	1.09411
12.3395	80.6786	70.7912	0.666633	4.25973	1.13421
12.3563	98.4286	71.9038	0.666505	4.27533	1.15762
12.373	101.75	72.4203	0.666377	4.28249	1.16866	0.9724	0.660301	0.642077
12.3898	96.6071	72.1758	0.666248	4.27911	1.16376
12.4066	91.7143	71.0467	0.66612	4.26334	1.1404
12.4233	80.6429	69.2418	0.665992	4.2376	1.10315
12.4401	66.6071	67.1181	0.665863	4.20645	1.05964
12.4569	56.2143	63.5852	0.665735	4.15238	0.987998
12.4736	49.75	58.3324	0.665607	4.06616	0.883551
12.4904	42.8571	53.0357	0.665478	3.97097	0.780998
12.5072	37.25	48.1374	0.66535	3.87406	0.688813
12.5239	34.3929	43.5989	0.665222	3.77503	0.60584
12.5407	35.6429	39.9396	0.665093	3.68737	0.54078
12.5575	34.75	37.4835	0.664965	3.6239	0.498109
12.5742	30.1429	36.0302	0.664837	3.58436	0.473277
12.591	32.8929	35.1758	0.664708	3.56036	0.458849
12.6077	32.9286	34.8324	0.66458	3.55055	0.45313
12.6245	32.7143	34.8901	0.664452	3.5522	0.454193
12.6413	33.0714	35.1649	0.664323	3.56005	0.458929
12.658	34.6786	35.2473	0.664195	3.56239	0.460415
12.6748	37.3214	35.3736	0.664067	3.56597	0.462648
12.6916	38.6429	35.8297	0.663938	3.57878	0.470496
12.7083	38.3929	35.9231	0.66381	3.58138	0.47218
12.7251	38	35.9341	0.663682	3.58169	0.472459
12.7419	37.9643	36.1126	0.663553	3.58664	0.475601
12.7586	36.7143	36.4038	0.663425	3.59467	0.480678
12.7754	36.3929	36.5137	0.663297	3.59769	0.482656
12.7922	36.0714	36.3544	0.663168	3.59332	0.480017
12.8089	34.1071	35.967	0.66304	3.5826	0.473479
12.8257	33.0714	35.5165	0.662912	3.57	0.465885
12.8425	35.0357	35.1401	0.662783	3.55934	0.459575
12.8592	36.8571	34.8187	0.662655	3.55015	0.454213
12.876	36.1071	34.5796	0.662527	3.54327	0.450257
12.8928	35.25	34.3159	0.662398	3.53561	0.445891
12.9095	33.6071	34.1923	0.66227	3.532	0.443893
12.9263	32.5357	34.2527	0.662142	3.53377	0.444998
12.9431	33.1071	34.3983	0.662013	3.53801	0.447542
12.9598	33.7857	34.511	0.661885	3.54128	0.449532
12.9766	33.6071	34.6511	0.661757	3.54533	0.451991
12.9934	32.9643	34.8544	0.661628	3.55118	0.455524
13.0101	34.4643	35.0165	0.6615	3.55582	0.458365
13.0269	34.8929	35.3571	0.661447	3.5655	0.464199
13.0437	34.9643	36.1456	0.661393	3.58756	0.47772
13.0604	36.5	37.0192	0.66134	3.61144	0.492802
13.0772	38.6786	37.8159	0.661287	3.63273	0.506654
13.094	38.75	38.7747	0.661233	3.65777	0.523434
13.1107	37.3571	40.022	0.66118	3.68943	0.545438
13.1275	38.0357	41.4121	0.661127	3.72357	0.570203
13.1442	42.7857	43.0604	0.661073	3.7626	0.599886
13.161	44.4643	45.0742	0.66102	3.80831	0.636605
13.1778	44.1429	47.6209	0.660967	3.86327	0.683739
13.1945	46.0714	50.5	0.660913	3.92197	0.737937
13.2113	49.1786	53.4863	0.66086	3.97942	0.795139
13.2281	52.5357	56.9643	0.660807	4.04242	0.862968
13.2448	56.3214	61.0961	0.660753	4.11245	0.945162
13.2616	61.1429	65.1703	0.6607	4.177	1.02786
13.2784	69.6071	68.8352	0.660647	4.23171	1.1036
13.2951	76.1071	72.0192	0.660593	4.27693	1.17042
13.3119	77.5714	74.511	0.66054	4.31095	1.22335
13.3287	82.5714	75.8764	0.660487	4.32911	1.25263
13.3454	91.75	76.1978	0.660433	4.33333	1.25963	0.9892	0.842359	0.833262
13.3622	95.75	75.728	0.66038	4.32715	1.24966
13.379	92.1071	74.4972	0.660327	4.31076	1.22345
13.3957	85.5357	72.3489	0.660273	4.2815	1.17795
13.4125	78.4643	69.6841	0.66022	4.24397	1.12203
13.4293	66.9286	66.9945	0.660167	4.20461	1.06623
13.446	56.7143	63.8626	0.660113	4.15673	1.00206
13.4628	50.2143	59.9863	0.66006	4.09412	0.923904
13.4796	45.1429	55.8049	0.660007	4.02186	0.841257
13.4963	41.6786	51.8269	0.659953	3.94791	0.764315
13.5131	41.4643	48.0962	0.6599	3.8732	0.69373
13.5299	42.6071	44.8544	0.659847	3.80342	0.633704
13.5466	41.8571	42.6813	0.659793	3.75376	0.59419
13.5634	41.3571	41.5495	0.65974	3.72688	0.573863
13.5802	41.3929	41.0082	0.659687	3.71377	0.564224
13.5969	40.3929	41.1044	0.659633	3.71612	0.565988
13.6137	37.0357	41.7225	0.65958	3.73104	0.577108
13.6305	36.3214	42.3681	0.659527	3.7464	0.588774
13.6472	38.6786	42.7418	0.659473	3.75518	0.595571
13.664	42	43.1126	0.65942	3.76382	0.602337
13.6807	43.1786	43.5659	0.659367	3.77428	0.61062
13.6975	46.3929	44.3269	0.659313	3.79159	0.624552
13.7143	49.7143	45.4506	0.65926	3.81663	0.645232
13.731	49.8571	47.3324	0.659207	3.8572	0.680179
13.7478	47.4643	49.5495	0.659153	3.90297	0.72188
13.7646	46.6786	51.5192	0.6591	3.94196	0.759412
13.7813	47.25	53.0962	0.659047	3.9721	0.789786
13.7981	51.2857	54.5604	0.658993	3.99931	0.818241
13.8149	55	55.7418	0.65894	4.02073	0.841381
13.8316	61.5	56.5577	0.658887	4.03526	0.857472
13.8484	65.1429	57.2198	0.658833	4.0469	0.870596
13.8652	64.2857	58.0549	0.65878	4.06139	0.887198
13.8819	62.5	58.7857	0.658727	4.0739	0.901795
13.8987	62.2143	59.1868	0.658673	4.0807	0.909864
13.9155	61.75	59.294	0.65862	4.08251	0.912076
13.9322	60.3214	59.1923	0.658567	4.08079	0.910121
13.949	58.4643	58.4286	0.658513	4.06781	0.894979
13.9658	58.3214	57.3791	0.65846	4.04968	0.874239
13.9825	56.1786	56.3599	0.658407	4.03176	0.854204
13.9993	52.4643	55.3159	0.658353	4.01306	0.833789
14.0161	52.6786	54.3077	0.6583	3.99467	0.814181
14.0328	53.6786	53.5302	0.656889	3.98025	0.800799
14.0496	51.5714	52.7198	0.655479	3.96499	0.786786
14.0664	51.5	51.989	0.654068	3.95103	0.774324
14.0831	51.0357	51.6017	0.652658	3.94355	0.768501
14.0999	48.9286	51.728	0.651247	3.946	0.772614
14.1167	49.1071	52.1044	0.649837	3.95325	0.781613
14.1334	51.6429	52.9808	0.648426	3.96993	0.800458
14.1502	49.7857	54.3461	0.647016	3.99537	0.829142
14.167	48.9643	56.0852	0.645605	4.02687	0.865633
14.1837	53.2857	58.022	0.644195	4.06082	0.906616
14.2005	57.8214	59.8352	0.642784	4.09159	0.945634
14.2172	57.3571	61.2115	0.641374	4.11434	0.976109
14.234	64.0714	61.2665	0.639963	4.11523	0.979401
14.2508	71.4286	61.2665	0.638553	4.11523	0.981564
14.2675	74.1786	61.2665	0.637142	4.11523	0.983737
14.2843	76.6786	61.2665	0.635732	4.11523	0.98592
14.3011	74.6071	61.2665	0.634321	4.11523	0.988112
14.3178	66.8214	61.2665	0.632911	4.11523	0.990314
14.3346	49.8214	61.2665	0.6315	4.11523	0.992526

## Sheet: Core 1 Slab C
Dist (cm)	CRUDE	Optical density	Thickness of the slice (cm)	ln COD	Density (g cm-3)
0	10.083	20.0951	0.5044	3.00048	0.29234
0.0168	14.208	21.802	0.504383	3.082	0.324984
0.0335	18.708	23.7129	0.504367	3.16602	0.362445
0.0503	20.667	26.1499	0.50435	3.26385	0.411535
0.0671	21.875	29.2765	0.504333	3.37678	0.476531
0.0838	25.083	32.9132	0.504317	3.49387	0.554773
0.1006	30.042	36.7756	0.5043	3.60484	0.640746
0.1174	33.75	42.7019	0.504283	3.75424	0.777912
0.1341	39	48.4135	0.504267	3.87978	0.915621
0.1509	48.083	53.9167	0.50425	3.98744	1.05299
0.1677	60.542	59.0994	0.504233	4.07922	1.18626
0.1844	72.917	64.234	0.504217	4.16253	1.32179
0.2012	83.125	68.827	0.5042	4.2316	1.44582
0.218	87.125	72.8334	0.504183	4.28817	1.55605
0.2347	88.458	76.6282	0.504167	4.33897	1.66216
0.2515	90.25	79.7661	0.50415	4.3791	1.7511
0.2682	88.042	81.9745	0.504133	4.40641	1.81435
0.285	88.625	83.4103	0.504117	4.42377	1.85578
0.3018	84.792	84.2212	0.5041	4.43345	1.87929
0.3185	82.125	84.0032	0.504083	4.43086	1.87304
0.3353	83.083	83.2692	0.504067	4.42208	1.85189
0.3521	79.792	82.5288	0.50405	4.41315	1.8306
0.3688	76.792	81.7596	0.504033	4.40378	1.80854
0.3856	79.208	81.1185	0.504017	4.39591	1.79021
0.4024	83.458	80.5064	0.504	4.38834	1.77276
0.4191	80.292	80.4711	0.503983	4.3879	1.77181
0.4359	77.583	80.5865	0.503967	4.38933	1.77516
0.4527	78.833	80.7595	0.50395	4.39148	1.78017
0.4694	80.25	81.4871	0.503933	4.40044	1.80108
0.4862	79.708	82.9229	0.503917	4.41791	1.84244
0.503	80.667	84.4037	0.5039	4.43561	1.88533
0.5197	84.333	85.3044	0.503883	4.44623	1.91155
0.5365	83.625	86.3332	0.503867	4.45821	1.94159
0.5533	85.333	87.8397	0.50385	4.47551	1.98575
0.57	89.25	89.4583	0.503833	4.49377	2.03345
0.5868	95.458	91.266	0.503817	4.51378	2.08702
0.6036	98.458	93.0737	0.5038	4.53339	2.1409
0.6203	95.167	94.4839	0.503783	4.54843	2.18318
0.6371	93.667	95.3397	0.503767	4.55745	2.20896
0.6539	97.167	95.8557	0.50375	4.56284	2.22456
0.6706	99.875	96.1025	0.503733	4.56542	2.23207	Extension	Density	Calcification
0.6874	103.75	96.2788	0.503717	4.56725	2.23747	0.7712	1.44814	1.11681
0.7042	103.208	95.6699	0.5037	4.5609	2.21919
0.7209	99	94.8495	0.503683	4.55229	2.19459
0.7377	95.458	93.9392	0.503667	4.54265	2.16736
0.7545	90.333	92.7019	0.50365	4.52939	2.13044
0.7712	88.542	90.9423	0.503633	4.51023	2.07817
0.788	91.542	88.7083	0.503617	4.48535	2.01221
0.8048	87.542	85.6891	0.5036	4.45073	1.92383
0.8215	87.792	82.3269	0.503583	4.4107	1.82648
0.8383	83.333	79.141	0.503567	4.37123	1.73532
0.855	77.583	76.0225	0.50355	4.33103	1.64714
0.8718	74.292	72.9167	0.503533	4.28932	1.56037
0.8886	70.833	69.5929	0.503517	4.24266	1.46873
0.9053	64.5	65.8749	0.5035	4.18776	1.36774
0.9221	59.5	62.4967	0.503483	4.13511	1.27743
0.9389	57.583	59.1537	0.503467	4.08014	1.18949
0.9556	54.917	56.1602	0.50345	4.02821	1.11198
0.9724	49.958	53.5544	0.503433	3.9807	1.04551
0.9892	45.333	51.4325	0.503417	3.94027	0.992091
1.0059	43.208	49.6377	0.5034	3.90475	0.947417
1.0227	43.625	48.3075	0.503662	3.87759	0.914118
1.0395	44.333	47.487	0.503923	3.86046	0.893549
1.0562	44.417	46.9774	0.504185	3.84967	0.880664
1.073	43.708	46.8972	0.504447	3.84796	0.878258
1.0898	46.708	47.4293	0.504708	3.85924	0.890753
1.1065	47.5	48.5447	0.50497	3.88248	0.917564
1.1233	47.208	49.83	0.505232	3.90862	0.948732
1.1401	48.833	51.1345	0.505493	3.93446	0.980589
1.1568	50.958	52.4742	0.505755	3.96032	1.01355
1.1736	53.875	53.9935	0.506017	3.98886	1.05126
1.1904	56.875	55.8461	0.506278	4.0226	1.09775
1.2071	59.833	57.5352	0.50654	4.0524	1.14045
1.2239	59.917	59.0064	0.506802	4.07765	1.17784
1.2407	60.583	60.5417	0.507063	4.10333	1.21715
1.2574	61.75	62.1347	0.507325	4.1293	1.25824
1.2742	64.167	63.9264	0.507587	4.15773	1.30486
1.291	67.792	65.9777	0.507848	4.18932	1.35877
1.3077	68.667	68.2309	0.50811	4.2229	1.41858
1.3245	66.625	70.4008	0.508372	4.25421	1.47666
1.3413	67.167	72.7566	0.508633	4.28712	1.54033
1.358	69.542	75.3272	0.508895	4.32184	1.61051
1.3748	74.25	77.9682	0.509157	4.3563	1.68332
1.3915	80.542	80.4297	0.509418	4.38738	1.75173
1.4083	86.167	82.5322	0.50968	4.41319	1.81048
1.4251	88.042	84.4649	0.509942	4.43634	1.86474
1.4418	90.542	86.1732	0.510203	4.45636	1.91287
1.4586	94	87.0258	0.510465	4.4662	1.93648	0.9724	1.04436	1.01553
1.4754	96.083	86.8366	0.510727	4.46403	1.93003
1.4921	96.167	85.8687	0.510988	4.45282	1.90117
1.5089	95.125	83.8815	0.51125	4.4294	1.84331
1.5257	93.792	81.2308	0.511512	4.39729	1.76715
1.5424	88.833	78.0352	0.511773	4.35716	1.67659
1.5592	78.25	74.3814	0.512035	4.30921	1.5746
1.576	67.083	70.2788	0.512297	4.25247	1.46205
1.5927	61.667	65.6635	0.512558	4.18454	1.33797
1.6095	54.708	60.8942	0.51282	4.10914	1.21259
1.6263	51.708	56.3622	0.513082	4.0318	1.0962
1.643	46.5	52.3268	0.513343	3.95751	0.994923
1.6598	43.042	48.4295	0.513605	3.88011	0.899358
1.6766	40.667	45.2788	0.513867	3.81284	0.823737
1.6933	36.083	43.2596	0.514128	3.76722	0.775977
1.7101	34.167	41.8141	0.51439	3.73323	0.742109
1.7269	36.208	40.625	0.514652	3.70438	0.714468
1.7436	41.333	39.4744	0.514913	3.67565	0.687961
1.7604	38.167	38.9135	0.515175	3.66134	0.674955
1.7772	37.292	38.7051	0.515437	3.65597	0.669927
1.7939	40.833	38.3717	0.515698	3.64732	0.66211
1.8107	42.875	38.314	0.51596	3.64582	0.660483
1.8275	39.25	38.6794	0.516222	3.65531	0.668332
1.8442	36.75	39.0993	0.516483	3.6661	0.677422
1.861	39.208	39.0993	0.516745	3.6661	0.677079
1.8778	40.333	39.2532	0.517007	3.67003	0.680195
1.8945	36.333	39.4166	0.517268	3.67419	0.683529
1.9113	35.333	39.266	0.51753	3.67036	0.679796
1.928	38.917	39.1635	0.517792	3.66774	0.67715
1.9448	41.667	39.3398	0.518053	3.67224	0.680766
1.9616	41.333	39.6411	0.518315	3.67987	0.687195
1.9783	40.167	39.9007	0.518577	3.68639	0.692693
1.9951	39.417	40.3045	0.518838	3.69646	0.701454
2.0119	38.875	41.0482	0.5191	3.71475	0.717938
2.0286	41.542	41.8078	0.519141	3.73308	0.735174
2.0454	41.542	42.1955	0.519181	3.74231	0.743979
2.0622	40.667	42.5545	0.519222	3.75078	0.752145
2.0789	42.583	43.0641	0.519263	3.76269	0.763799
2.0957	45.583	43.7275	0.519303	3.77798	0.779048
2.1125	46	44.4743	0.519344	3.79491	0.7963
2.1292	45.208	45.2532	0.519385	3.81227	0.814385
2.146	43.958	45.8493	0.519425	3.82536	0.828274
2.1628	46.333	46.5192	0.519466	3.83986	0.84395
2.1795	47.958	47.0319	0.519507	3.85083	0.855979
2.1963	48.792	47.4454	0.519547	3.85958	0.865692
2.2131	49.125	47.6057	0.519588	3.86295	0.869423
2.2298	49	48.1474	0.519629	3.87427	0.882217
2.2466	49.292	49.4743	0.519669	3.90145	0.913836
2.2634	50.25	51.2596	0.51971	3.9369	0.956796
2.2801	47.333	53.2084	0.519751	3.97422	1.0042
2.2969	47.958	55.7501	0.519792	4.02088	1.06683
2.3137	47.667	59.327	0.519832	4.08306	1.15642
2.3304	53.042	63.6091	0.519873	4.15276	1.26582
2.3472	62.458	68.5001	0.519914	4.22683	1.39348
2.364	67.167	73.5834	0.519954	4.29842	1.52905
2.3807	71.667	78.7885	0.519995	4.36677	1.67079
2.3975	81	84.1924	0.520036	4.4331	1.82089
2.4143	95.292	89.045	0.520076	4.48914	1.95813
2.431	104.792	93.3879	0.520117	4.53676	2.08283	0.8215	1.34281	1.10312
2.4478	112.583	96.2308	0.520158	4.56675	2.16534
2.4645	115.375	97.4232	0.520198	4.57906	2.20006
2.4813	117.917	97.3013	0.520239	4.57781	2.19632
2.4981	117.583	96.2564	0.52028	4.56702	2.16558
2.5148	111.042	94.1089	0.52032	4.54445	2.10291
2.5316	104.125	90.689	0.520361	4.50744	2.00409
2.5484	90	86.4454	0.520402	4.45951	1.88307
2.5651	77.958	81.5319	0.520442	4.40099	1.74519
2.5819	65.583	76.1505	0.520483	4.33271	1.59703
2.5987	58.083	70.6825	0.520524	4.2582	1.44968
2.6154	53.083	65.3396	0.520564	4.1796	1.30896
2.6322	50.833	60.5864	0.520605	4.10407	1.18663
2.649	49.625	56.6216	0.520646	4.03639	1.08674
2.6657	48.708	53.9614	0.520686	3.98827	1.02085
2.6825	45.417	52.064	0.520727	3.95247	0.974425
2.6993	46.833	50.7884	0.520768	3.92767	0.943474
2.716	48.125	49.891	0.520808	3.90984	0.921819
2.7328	49.25	49.6282	0.520849	3.90456	0.91545
2.7496	52.583	49.5193	0.52089	3.90236	0.912772
2.7663	55.417	49.2853	0.520931	3.89763	0.907106
2.7831	53.292	49.1379	0.520971	3.89463	0.903516
2.7999	49	49.4135	0.521012	3.90022	0.910029
2.8166	46.417	49.686	0.521053	3.90572	0.916476
2.8334	49.667	49.9168	0.521093	3.91036	0.921933
2.8502	49.417	50.0001	0.521134	3.91202	0.923859
2.8669	46.583	49.9168	0.521175	3.91036	0.92179
2.8837	46.792	49.718	0.521215	3.90637	0.916956
2.9005	49	49.7628	0.521256	3.90727	0.917958
2.9172	50.375	50.1475	0.521297	3.91497	0.927106
2.934	51.125	50.7564	0.521337	3.92704	0.941673
2.9508	50.333	51.1698	0.521378	3.93515	0.951568
2.9675	51.5	51.657	0.521419	3.94463	0.963269
2.9843	52.833	52.641	0.521459	3.9635	0.987078
3.001	53.875	53.6057	0.5215	3.98166	1.01054
3.0178	54	54.5224	0.521677	3.99861	1.03268
3.0346	54.333	55.7435	0.521853	4.02076	1.06245
3.0513	55.042	57.3141	0.52203	4.04855	1.10109
3.0681	55.75	58.9904	0.522207	4.07737	1.14269
3.0849	59.375	60.8494	0.522383	4.1084	1.18925
3.1016	59.333	63.2308	0.52256	4.14679	1.2496
3.1184	60.917	66.8526	0.522737	4.20249	1.34284
3.1352	66.25	70.9936	0.522913	4.26259	1.45131
3.1519	71.542	75.1347	0.52309	4.31928	1.56161
3.1687	72.125	78.8238	0.523267	4.36721	1.6613
3.1855	75.667	82.2853	0.523443	4.41019	1.75603
3.2022	83.792	85.218	0.52362	4.44521	1.83708
3.219	100.958	87.6988	0.523797	4.47391	1.90616
3.2358	107.833	89.7596	0.523973	4.49714	1.96384
3.2525	108.167	90.9936	0.52415	4.51079	1.99829	1.1066	1.01075	1.1185
3.2693	103	90.6923	0.524327	4.50747	1.98903
3.2861	100.75	89.5192	0.524503	4.49445	1.95504
3.3028	97.5	87.7372	0.52468	4.47435	1.90403
3.3196	91.583	84.9647	0.524857	4.44224	1.82568
3.3364	87.708	80.4712	0.525033	4.3879	1.70077
3.3531	82.292	75.1571	0.52521	4.31958	1.55591
3.3699	67.625	69.6346	0.525387	4.24326	1.40868
3.3867	56.875	64.4936	0.525563	4.16657	1.27476
3.4034	52.5	59.8077	0.52574	4.09113	1.15547
3.4202	47.75	55.5385	0.525917	4.01708	1.04921
3.437	42.542	51.6827	0.526093	3.94512	0.955326
3.4537	38.75	48.0609	0.52627	3.87247	0.869054
3.4705	36.375	44.9102	0.526447	3.80467	0.795566
3.4873	36.167	42.9583	0.526623	3.76023	0.750723
3.504	39.833	41.9006	0.5268	3.7353	0.726574
3.5208	42	41.2435	0.526977	3.71949	0.711579
3.5375	41.458	40.6922	0.527153	3.70604	0.699023
3.5543	40.625	40.5512	0.52733	3.70256	0.695645
3.5711	41.333	40.8973	0.527507	3.71106	0.703128
3.5878	42.25	41.3909	0.527683	3.72306	0.713925
3.6046	43.125	41.7659	0.52786	3.73208	0.722091
3.6214	43.958	41.8236	0.528037	3.73346	0.723144
3.6381	40.583	41.705	0.528213	3.73062	0.720241
3.6549	40.708	41.7146	0.52839	3.73085	0.720216
3.6717	43.25	41.6409	0.528567	3.72908	0.718325
3.6884	42.792	41.3685	0.528743	3.72252	0.711993
3.7052	41.042	40.9711	0.52892	3.71287	0.702891
3.722	40.583	40.4775	0.529097	3.70075	0.691687
3.7387	40.458	39.9582	0.529273	3.68783	0.679965
3.7555	41.583	39.6955	0.52945	3.68124	0.673941
3.7723	39.667	39.3589	0.529627	3.67272	0.666311
3.789	37.792	38.7115	0.529803	3.65614	0.6519
3.8058	37.083	38.0415	0.52998	3.63868	0.637081
3.8226	36.708	37.4998	0.530157	3.62434	0.625122
3.8393	37.208	37.0223	0.530333	3.61152	0.614603
3.8561	37.167	36.6505	0.53051	3.60143	0.606402
3.8729	36.333	36.298	0.530687	3.59176	0.598641
3.8896	34.833	36.2275	0.530863	3.58982	0.596933
3.9064	34.083	36.4294	0.53104	3.59538	0.601056
3.9232	34	36.7082	0.531217	3.603	0.606833
3.9399	34.375	37.2307	0.531393	3.61713	0.617863
3.9567	35.625	37.9198	0.53157	3.63547	0.632539
3.9735	37	38.7339	0.531747	3.65672	0.650007
3.9902	38.75	39.7885	0.531923	3.68358	0.672848
4.007	40.417	41.2404	0.5321	3.71942	0.704658
4.0237	40.708	42.9071	0.532273	3.75904	0.741604
4.0405	43.5	44.5962	0.532447	3.79765	0.779468
4.0573	46.167	46.0737	0.53262	3.83024	0.812891
4.074	47.75	47.4839	0.532793	3.86039	0.84506
4.0908	50.042	49.1282	0.532967	3.89443	0.882952
4.1076	53.708	50.9326	0.53314	3.9305	0.924978
4.1243	55.75	52.6634	0.533313	3.96392	0.965671
4.1411	55.958	54.6153	0.533487	4.00031	1.01206
4.1579	53.583	56.7659	0.53366	4.03894	1.06375
4.1746	53.958	58.8364	0.533833	4.07476	1.11402
4.1914	58.375	60.9165	0.534007	4.1095	1.16504
4.2082	62.208	63.4005	0.53418	4.14947	1.22668
4.2249	62.917	66.5127	0.534353	4.19739	1.30498
4.2417	66.083	69.7531	0.534527	4.24496	1.38765
4.2585	71.458	72.5928	0.5347	4.28487	1.46096
4.2752	73.083	75.4486	0.534873	4.32345	1.5355
4.292	74.792	78.2884	0.535047	4.3604	1.61042
4.3088	82.333	80.5801	0.53522	4.38925	1.67133
4.3255	94.167	82.2596	0.535393	4.40988	1.71614
4.3423	97.875	83.4839	0.535567	4.42465	1.7488
4.3591	92.875	84.1218	0.53574	4.43227	1.76559	0.7209	1.06405	0.767072
4.3758	90.708	83.9872	0.535913	4.43066	1.76136
4.3926	90.875	83.2244	0.536087	4.42154	1.74006
4.4094	88.167	81.8525	0.53626	4.40492	1.70237
4.4261	84.042	79.7948	0.536433	4.37946	1.64649
4.4429	78.833	76.8845	0.536607	4.3423	1.56846
4.4597	74.375	73.7532	0.53678	4.30072	1.48556
4.4764	69.708	70.7788	0.536953	4.25956	1.40781
4.4932	63.167	67.9679	0.537127	4.21904	1.33524
4.51	56.958	65.4679	0.5373	4.18156	1.27143
4.5267	55.583	63.2948	0.537473	4.1478	1.21652
4.5435	56.333	61.1089	0.537647	4.11266	1.16189
4.5603	57.167	59.1058	0.53782	4.07933	1.11234
4.577	54.208	57.5352	0.537993	4.0524	1.07378
4.5938	54.167	56.4071	0.538167	4.03259	1.04619
4.6105	58.375	55.6635	0.53834	4.01932	1.02799
4.6273	59.917	55.1731	0.538513	4.01048	1.01592
4.6441	55.625	54.718	0.538687	4.00219	1.00474
4.6608	52.792	54.2693	0.53886	3.99396	0.993734
4.6776	53.958	53.7148	0.539033	3.98369	0.980258
4.6944	55.042	53.1795	0.539207	3.97367	0.967286
4.7111	53.5	52.4455	0.53938	3.95978	0.949686
4.7279	50.583	51.3494	0.539553	3.93865	0.923704
4.7447	49.667	50.2628	0.539727	3.91727	0.898124
4.7614	50.5	49.5096	0.5399	3.90217	0.880409
4.7782	49.958	48.8429	0.540073	3.88861	0.864773
4.795	47.25	48.0225	0.540247	3.87167	0.845692
4.8117	44.625	47.2532	0.54042	3.85552	0.827884
4.8285	44.125	46.7404	0.540593	3.84461	0.815977
4.8453	45.792	46.5385	0.540767	3.84028	0.811144
4.862	45.833	46.4231	0.54094	3.8378	0.808276
4.8788	44.125	46.5032	0.541113	3.83952	0.809828
4.8956	43.292	46.734	0.541287	3.84447	0.814788
4.9123	45.042	46.9007	0.54146	3.84803	0.8183
4.9291	46.833	46.9455	0.541633	3.84899	0.819054
4.9459	47.958	46.9519	0.541807	3.84912	0.818936
4.9626	48.167	46.9166	0.54198	3.84837	0.817875
4.9794	51.542	46.9839	0.542153	3.84981	0.819137
4.9962	52.958	47.657	0.542327	3.86403	0.834135
5.0129	49.417	48.4262	0.5425	3.88004	0.851383
5.0297	45.208	49.0512	0.542664	3.89287	0.865411
5.0465	44.208	49.4775	0.542829	3.90152	0.874922
5.0632	45.333	49.7628	0.542993	3.90727	0.88121
5.08	46.708	49.8269	0.543158	3.90856	0.882416	0.9389	0.832428	0.781567
5.0968	52.875	49.3141	0.543322	3.89821	0.870381
5.1135	53.292	48.4775	0.543486	3.8811	0.851006
5.1303	53.167	47.7179	0.543651	3.86531	0.833485
5.147	52.375	47.1186	0.543815	3.85267	0.819674
5.1638	51.667	46.8366	0.54398	3.84667	0.813066
5.1806	49	46.8238	0.544144	3.84639	0.812532
5.1973	44.875	46.6123	0.544308	3.84186	0.807527
5.2141	42.083	45.8302	0.544473	3.82494	0.789744
5.2309	39.542	45.2437	0.544637	3.81206	0.776415
5.2476	37.417	44.8591	0.544802	3.80353	0.767626
5.2644	40.542	44.5322	0.544966	3.79621	0.760143
5.2812	45.167	44.3174	0.545131	3.79138	0.755159
5.2979	43.958	44.2949	0.545295	3.79087	0.754435
5.3147	42.708	44.593	0.545459	3.79758	0.760803
5.3315	45.667	45.0962	0.545624	3.8088	0.771734
5.3482	48.167	45.5738	0.545788	3.81933	0.782123
5.365	48.125	46.0738	0.545953	3.83024	0.793041
5.3818	48.875	46.4584	0.546117	3.83856	0.801404
5.3985	48.708	46.5192	0.546281	3.83987	0.802525
5.4153	48.75	46.5802	0.546446	3.84117	0.803648
5.4321	48.625	46.593	0.54661	3.84145	0.803694
5.4488	45.75	46.3654	0.546775	3.83655	0.798361
5.4656	43.917	46.1185	0.546939	3.83122	0.792609
5.4824	45.542	45.9295	0.547103	3.82711	0.788157
5.4991	45.958	45.5641	0.547268	3.81912	0.779793
5.5159	44.75	45.1218	0.547432	3.80936	0.76975
5.5327	42.875	44.8429	0.547597	3.80317	0.763351
5.5494	42.708	44.7147	0.547761	3.8003	0.760291
5.5662	44.958	44.6795	0.547925	3.79951	0.759285
5.583	45.667	44.6218	0.54809	3.79822	0.757785
5.5997	44.125	44.423	0.548254	3.79376	0.75318
5.6165	42.958	44.1538	0.548419	3.78768	0.747036
5.6333	45.125	43.9134	0.548583	3.78222	0.741539
5.65	46.958	43.8236	0.548747	3.78017	0.73935
5.6668	45.292	43.6538	0.548912	3.77629	0.735412
5.6835	43.167	43.2307	0.549076	3.76655	0.725956
5.7003	42.958	42.8172	0.549241	3.75694	0.716742
5.7171	42.458	42.7243	0.549405	3.75477	0.714509
5.7338	41.625	42.8718	0.549569	3.75821	0.717497
5.7506	41.708	42.7916	0.549734	3.75634	0.715543
5.7674	40.5	42.3622	0.549898	3.74626	0.706023
5.7841	39.458	41.9134	0.550063	3.73561	0.696122
5.8009	40.292	41.9262	0.550227	3.73591	0.696189
5.8177	42.917	42.6217	0.550392	3.75236	0.711006
5.8344	44.875	43.8301	0.550556	3.78032	0.737063
5.8512	44.083	45.7884	0.55072	3.82403	0.77986
5.868	41.375	48.8845	0.550885	3.88946	0.848739
5.8847	39.458	52.7018	0.551049	3.96465	0.935477
5.9015	43.333	56.3365	0.551214	4.03134	1.01977
5.9183	52	59.6153	0.551378	4.08791	1.09714
5.935	58.167	61.9838	0.551542	4.12687	1.15372
5.9518	67.083	63.689	0.551707	4.15401	1.19473
5.9686	81.958	64.8301	0.551871	4.17177	1.22222
5.9853	90.125	65.6249	0.552036	4.18396	1.24134
6.0021	86.708	66.2468	0.5522	4.19339	1.25626
6.0189	82.917	66.5865	0.552463	4.1985	1.26403	0.7376	0.861812	0.635673
6.0356	73.708	66.2148	0.552727	4.1929	1.25427
6.0524	67.042	65.0833	0.55299	4.17567	1.22594
6.0692	58.917	63.0833	0.553253	4.14446	1.1767
6.0859	51.708	59.6955	0.553517	4.08926	1.09481
6.1027	47.542	55.6923	0.55378	4.01984	1
6.1195	47.75	52.1538	0.554043	3.9542	0.917882
6.1362	47.167	48.9358	0.554307	3.89051	0.844649
6.153	43.458	46.2916	0.55457	3.83496	0.785513
6.1698	41.083	44.1955	0.554833	3.78862	0.739305
6.1865	37.917	42.8557	0.555097	3.75784	0.710007
6.2033	38.083	42.0288	0.55536	3.73835	0.691947
6.22	40.708	41.3461	0.555623	3.72198	0.677071
6.2368	41.083	40.6986	0.555887	3.70619	0.663026
6.2536	39.333	40.2306	0.55615	3.69463	0.652836
6.2703	39.792	39.955	0.556413	3.68775	0.64673
6.2871	41.5	39.798	0.556677	3.68382	0.643129
6.3039	40.958	40.0865	0.55694	3.69104	0.64888
6.3206	38.667	40.6122	0.557203	3.70407	0.659635
6.3374	39.333	41.0321	0.557467	3.71435	0.668187
6.3542	41.083	41.0898	0.55773	3.71576	0.669091
6.3709	39.875	41.3494	0.557993	3.72206	0.674265
6.3877	39.042	41.7564	0.558257	3.73185	0.682571
6.4045	41.667	41.8974	0.55852	3.73522	0.685241
6.4212	44.917	41.9839	0.558783	3.73729	0.686755
6.438	46.167	42.2499	0.559047	3.7436	0.692082
6.4548	41.833	42.3653	0.55931	3.74633	0.69421
6.4715	42.708	42.391	0.559573	3.74694	0.69443
6.4883	45.083	42.6762	0.559837	3.75364	0.700172
6.5051	43.333	43.1986	0.5601	3.76581	0.710983
6.5218	42.083	43.6698	0.560363	3.77666	0.720726
6.5386	42.125	44.1281	0.560627	3.7871	0.730217
6.5554	40.833	44.6954	0.56089	3.79987	0.742078
6.5721	41.417	45.8525	0.561153	3.82543	0.766751
6.5889	43.583	47.1794	0.561417	3.85396	0.795305
6.6057	45.833	48.7884	0.56168	3.88749	0.830302
6.6224	47.792	50.9839	0.561943	3.93151	0.878715
6.6392	50.875	53.9038	0.562207	3.9872	0.94415
6.656	53.542	57.4071	0.56247	4.05017	1.02408
6.6727	56.875	61.1859	0.562733	4.11392	1.11191
6.6895	59.958	64.5032	0.562997	4.16672	1.19024
6.7063	66	66.9295	0.56326	4.20364	1.24809
6.723	71.875	68.7116	0.563523	4.22992	1.2908
6.7398	80.042	69.9359	0.563787	4.24758	1.32012
6.7565	87.667	70.5161	0.56405	4.25584	1.33373	0.7713	0.678605	0.523408
6.7733	89.958	70.1475	0.564313	4.2506	1.32406
6.7901	84.542	68.9199	0.564577	4.23295	1.29346
6.8068	75.125	67.1828	0.56484	4.20742	1.25072
6.8236	69	64.7597	0.565103	4.17068	1.19192
6.8404	63.708	61.718	0.565367	4.12258	1.11924
6.8571	58.417	58.0513	0.56563	4.06133	1.03322
6.8739	48.75	53.9648	0.565893	3.98833	0.939375
6.8907	40.917	49.4103	0.566157	3.90016	0.837393
6.9074	37.375	45.2436	0.56642	3.81206	0.746555
6.9242	34.5	41.9135	0.566683	3.73561	0.675706
6.941	32.333	38.9455	0.566947	3.66216	0.613977
6.9577	32.375	36.3174	0.56721	3.5923	0.560483
6.9745	34.542	34.2372	0.567473	3.53331	0.51893
6.9913	30.75	32.9936	0.567737	3.49631	0.494366
7.008	30.375	32.2596	0.569875	3.47382	0.478335
7.0248	31.833	31.6571	0.570232	3.45496	0.466478
7.0416	30.417	31.3398	0.570589	3.44489	0.460129
7.0583	29.542	31.327	0.570947	3.44448	0.459598
7.0751	31.375	31.2725	0.571304	3.44274	0.458274
7.0919	32.583	30.8783	0.571662	3.43005	0.450507
7.1086	31.375	30.6604	0.572019	3.42297	0.446105
7.1254	29.542	30.4296	0.572376	3.41542	0.441476
7.1422	30.375	29.9392	0.572734	3.39917	0.431993
7.1589	32.167	29.6091	0.573091	3.38808	0.425553
7.1757	31.667	29.3142	0.573449	3.37807	0.419798
7.1925	29.417	28.7789	0.573806	3.35964	0.40962
7.2092	27.917	28.1508	0.574163	3.33757	0.397804
7.226	27.375	27.67	0.574521	3.32035	0.388765
7.2428	25.458	27.4104	0.574878	3.31092	0.383798
7.2595	26.125	27.1508	0.575236	3.30141	0.378851
7.2763	25.708	27.2662	0.575593	3.30565	0.380705
7.293	24.417	27.7116	0.575951	3.32185	0.388558
7.3098	24.417	28.7628	0.576308	3.35908	0.407546
7.3266	25.125	30.3462	0.576665	3.41267	0.436633
7.3433	26.167	32.2756	0.577023	3.47431	0.472714
7.3601	27	34.4744	0.57738	3.54022	0.514616
7.3769	33.667	36.8142	0.577738	3.60588	0.56006
7.3936	37.458	39.4424	0.578095	3.67484	0.612127
7.4104	43.083	42.5482	0.578452	3.75064	0.675
7.4272	48.5	46.2052	0.57881	3.83309	0.750793
7.4439	52.458	50.1538	0.579167	3.9151	0.834607
7.4607	54.042	53.7948	0.579525	3.98518	0.913532
7.4775	56.542	56.8173	0.579882	4.03984	0.980106
7.4942	59.875	58.7372	0.580239	4.07307	1.02268
7.511	64.792	59.9712	0.580597	4.09386	1.05001
7.5278	71.958	60.6378	0.580954	4.10492	1.06453	0.9891	0.603431	0.596854
7.5445	76.458	60.4519	0.581312	4.10185	1.05965
7.5613	73.5	59.5994	0.581669	4.08765	1.03965
7.5781	66.292	58.3814	0.582026	4.067	1.01153
7.5948	58.625	56.9615	0.582384	4.04237	0.979111
7.6116	53.5	55.2211	0.582741	4.01134	0.939879
7.6284	51.75	52.9582	0.583099	3.9695	0.889646
7.6451	46.083	50.0224	0.583456	3.91247	0.825654
7.6619	41.375	46.7147	0.583814	3.84406	0.755031
7.6787	38.208	43.7147	0.584171	3.77768	0.692277
7.6954	38.083	41.4582	0.584528	3.72469	0.645857
7.7122	37.25	39.7723	0.584886	3.68317	0.611598
7.729	35.375	38.3588	0.585243	3.64699	0.583177
7.7457	33.792	37.1056	0.585601	3.61377	0.558225
7.7625	33.458	36.2371	0.585958	3.59008	0.540993
7.7793	34.5	35.5608	0.586315	3.57124	0.527601
7.796	36.958	35.0255	0.586673	3.55608	0.517001
7.8128	36.708	34.6345	0.58703	3.54485	0.509211
7.8295	35.125	34.3172	0.587388	3.53565	0.502857
7.8463	35.458	34.1858	0.587745	3.53181	0.500056
7.8631	34.792	34.1826	0.588102	3.53172	0.49969
7.8798	32.583	34.0961	0.58846	3.52918	0.497746
7.8966	31.25	33.798	0.588817	3.5204	0.491806
7.9134	33	33.3525	0.589175	3.50713	0.483115
7.9301	33.125	33.0673	0.589532	3.49855	0.477469
7.9469	33.667	32.6122	0.589889	3.48469	0.468671
7.9637	33.75	32.0481	0.590247	3.46724	0.457898
7.9804	32.333	31.5962	0.590604	3.45304	0.449262
7.9972	30.625	31.3878	0.590962	3.44642	0.445152
8.014	31.167	31.1923	0.591319	3.44017	0.441288
8.0307	33	30.9198	0.591677	3.4314	0.436028
8.0475	29.208	30.7628	0.592034	3.42631	0.432893
8.0643	28.125	30.5736	0.592391	3.42014	0.429182
8.081	28.917	30.2692	0.592749	3.41013	0.423387
8.0978	29.875	30.0897	0.593106	3.40418	0.419878
8.1146	28.708	30.1634	0.593464	3.40663	0.420959
8.1313	29.458	30.1922	0.593821	3.40758	0.421228
8.1481	31.083	29.9486	0.594178	3.39948	0.416571
8.1649	31.208	30.0128	0.594536	3.40162	0.417479
8.1816	29.792	30.2179	0.594893	3.40844	0.420934
8.1984	30	30.2948	0.595251	3.41098	0.422072
8.2152	31.583	30.4358	0.595608	3.41562	0.424369
8.2319	31.542	30.6602	0.595965	3.42297	0.428177
8.2487	29.833	30.8878	0.596323	3.43036	0.432049
8.2655	30.042	31.2821	0.59668	3.44305	0.438958
8.2822	30.792	31.8174	0.597038	3.46001	0.448465
8.299	29.917	32.3334	0.597395	3.4761	0.457655
8.3158	31.708	33.1218	0.597753	3.50019	0.471911
8.3325	31.625	34.5545	0.59811	3.54254	0.49828
8.3493	32.417	36.3238	0.598467	3.59247	0.53133
8.366	36.208	38.8045	0.598825	3.65854	0.578562
8.3828	38.167	42.1538	0.599182	3.74133	0.643819
8.3996	36.5	45.5801	0.59954	3.81947	0.71213
8.4163	40.25	48.314	0.599897	3.87772	0.767608
8.4331	50.208	50.3685	0.600254	3.91937	0.809765
8.4499	54.542	52.1666	0.600612	3.95444	0.846983
8.4666	62.083	53.548	0.600969	3.98058	0.875691
8.4834	73.583	54.3749	0.601327	3.9959	0.892754
8.5002	75.333	55.0095	0.601684	4.00751	0.905765
8.5169	65.458	55.4839	0.602041	4.01609	0.915373	1.0563	0.549939	0.580901
8.5337	58.417	55.1666	0.602399	4.01036	0.908045
8.5505	55	53.7756	0.602756	3.98482	0.877915
8.5672	50.375	52.0897	0.603114	3.95297	0.841856
8.584	46.958	49.7404	0.603471	3.90682	0.792434
8.6008	46.417	46.2436	0.603828	3.83392	0.720462
8.6175	42.667	42.6732	0.604186	3.75357	0.648716
8.6343	36.125	39.8783	0.604543	3.68583	0.593759
8.6511	32.125	37.5995	0.604901	3.62699	0.549769
8.6678	32.625	35.577	0.605258	3.5717	0.511392
8.6846	31.542	34.1026	0.605616	3.52937	0.483767
8.7014	28.125	33.0995	0.605973	3.49952	0.465101
8.7181	28.917	32.0898	0.60633	3.46854	0.446506
8.7349	29.125	31.1283	0.606688	3.43812	0.428964
8.7517	28.792	30.7245	0.607045	3.42506	0.421506
8.7684	28.708	30.4232	0.607403	3.4152	0.415903
8.7852	31.208	30.0129	0.60776	3.40163	0.408397
8.802	33.917	29.7822	0.608117	3.39391	0.404088
8.8187	33.292	29.8462	0.608475	3.39606	0.404979
8.8355	30.167	29.8398	0.608832	3.39584	0.404628
8.8523	30.875	29.9295	0.60919	3.39885	0.40597
8.869	28.208	30.234	0.609547	3.40897	0.411098
8.8858	27.292	30.4616	0.609904	3.41647	0.414877
8.9025	28.542	30.5258	0.610262	3.41857	0.415768
8.9193	28.958	30.4168	0.610619	3.41499	0.413599
8.9361	28.833	30.327	0.610977	3.41204	0.411774
8.9528	30.292	30.4263	0.611334	3.41531	0.413284
8.9696	32.75	30.5065	0.611691	3.41794	0.414455
8.9864	31.667	30.7052	0.612049	3.42443	0.41772
9.0031	32.042	30.7629	0.612406	3.42631	0.418495
9.0199	32.5	30.7116	0.612676	3.42464	0.417405
9.0367	32.125	30.6475	0.612946	3.42255	0.416092
9.0534	31.458	30.6027	0.613216	3.42109	0.415119
9.0702	31.917	30.4392	0.613486	3.41573	0.412061
9.087	30.792	30.1988	0.613756	3.4078	0.407663
9.1037	28.042	30.2822	0.614026	3.41056	0.408943
9.1205	27.875	30.5097	0.614296	3.41804	0.412755
9.1373	28.125	30.686	0.614565	3.42381	0.415672
9.154	28.25	30.7885	0.614835	3.42714	0.417292
9.1708	28.167	30.7758	0.615105	3.42673	0.416885
9.1876	29.625	30.8046	0.615375	3.42766	0.417209
9.2043	32.75	31.0898	0.615645	3.43688	0.422045
9.2211	35	31.5418	0.615915	3.45131	0.429838
9.2379	34.792	31.9905	0.616185	3.46544	0.4376
9.2546	33.458	32.4424	0.616455	3.47947	0.445446
9.2714	31.292	32.8558	0.616725	3.49213	0.452632
9.2882	32.292	33.2148	0.616995	3.50299	0.45886
9.3049	34.5	33.5353	0.617264	3.5126	0.464413
9.3217	33.917	33.718	0.617534	3.51803	0.467496
9.3385	33.708	33.7789	0.617804	3.51984	0.468388
9.3552	34	34.0738	0.618074	3.52853	0.473495
9.372	33.625	35.0385	0.618344	3.55645	0.490757
9.3888	32.833	36.8174	0.618614	3.60597	0.523112
9.4055	33.792	38.8878	0.618884	3.66068	0.56137
9.4223	35.125	41.3398	0.619154	3.72182	0.607477
9.439	35.792	44.6378	0.619424	3.79858	0.670831
9.4558	38.625	48.2885	0.619693	3.87719	0.742578
9.4726	46	51.5834	0.619963	3.9432	0.808657
9.4893	54.417	54.7597	0.620233	4.00295	0.873499
9.5061	59.208	57.9424	0.620503	4.05945	0.939556
9.5229	66.375	60.4167	0.620773	4.10127	0.991535
9.5396	76.792	61.9327	0.621043	4.12605	1.02351
9.5564	81.167	63.0481	0.621313	4.1439	1.04704
9.5732	76.833	63.5898	0.621583	4.15245	1.05828	0.855	0.698539	0.597251
9.5899	74.917	63.375	0.621853	4.14907	1.05318
9.6067	74.208	62.3108	0.622123	4.13214	1.02984
9.6235	65.958	60.4712	0.622392	4.10217	0.990113
9.6402	54.833	57.9775	0.622662	4.06006	0.937036
9.657	50.292	54.7948	0.622932	4.0036	0.870439
9.6738	45.667	51.2499	0.623202	3.93671	0.79771
9.6905	43.208	47.8045	0.623472	3.86712	0.728488
9.7073	40.583	44.4968	0.623742	3.79542	0.663455
9.7241	35.292	41.3269	0.624012	3.72151	0.602505
9.7408	33.958	39.0225	0.624282	3.66414	0.559019
9.7576	35.417	37.7116	0.624552	3.62997	0.534534
9.7744	35.083	36.6475	0.624821	3.60134	0.514814
9.7911	32.042	35.8686	0.625091	3.57986	0.500441
9.8079	31.917	35.3878	0.625361	3.56637	0.491539
9.8247	33	35.1828	0.625631	3.56056	0.487634
9.8414	36	35.5001	0.625901	3.56953	0.493138
9.8582	37.792	36.2341	0.626171	3.59	0.506196
9.875	36.458	37.1379	0.626441	3.61464	0.522422
9.8917	35.542	38.0931	0.626711	3.64003	0.539697
9.9085	36.958	39.1412	0.626981	3.66717	0.558811
9.9253	37.917	40.1764	0.627251	3.69328	0.577823
9.942	39.417	41.202	0.62752	3.71849	0.596786
9.9588	43.5	42.1155	0.62779	3.74041	0.613754
9.9755	47.167	42.9808	0.62806	3.76075	0.629904
9.9923	47.5	43.9681	0.62833	3.78346	0.64847
10.0091	45.667	44.8912	0.6286	3.80424	0.665912
10.0258	45.375	45.5611	0.628718	3.81905	0.678713
10.0426	46.333	46.0546	0.628837	3.82983	0.688142
10.0594	47.875	46.3655	0.628955	3.83655	0.694047
10.0761	49.042	46.3622	0.629073	3.83649	0.693854
10.0929	49.292	46.2308	0.629192	3.83365	0.691171
10.1097	47.542	46.0417	0.62931	3.82955	0.687374
10.1264	45.667	45.9904	0.629428	3.82843	0.686251
10.1432	44.333	46.1186	0.629547	3.83122	0.688606
10.16	43.458	46.4007	0.629665	3.83731	0.693948
10.1767	43.458	46.5032	0.629783	3.83952	0.695809
10.1935	45.458	46.2052	0.629902	3.83309	0.689895
10.2103	45.042	45.6442	0.63002	3.82088	0.678916
10.227	45	45.3782	0.630138	3.81503	0.673656
10.2438	47.042	44.9647	0.630257	3.80588	0.665574
10.2606	50	44.5256	0.630375	3.79606	0.657026
10.2773	49.208	44.7212	0.630493	3.80045	0.66065
10.2941	45.167	45.6186	0.630612	3.82032	0.677784
10.3109	42	46.3655	0.63073	3.83655	0.692094
10.3276	44.083	47.4328	0.630848	3.85931	0.712712
10.3444	40.292	49.5225	0.630967	3.90243	0.753596
10.3612	38.625	52.0385	0.631085	3.95198	0.803517
10.3779	46	54.093	0.631203	3.9907	0.844778
10.3947	55.125	56.0545	0.631322	4.02633	0.88459
10.4115	55.167	57.8109	0.63144	4.05718	0.920564
10.4282	58.917	58.7019	0.631558	4.07247	0.938848	0.8215	0.547463	0.449741
10.445	72.167	58.3911	0.631677	4.06716	0.932225
10.4618	79.75	57.7661	0.631795	4.0564	0.919121
10.4785	76.708	56.9808	0.631913	4.04272	0.902766
10.4953	74.708	55.5834	0.632032	4.01788	0.873968
10.512	68	53.593	0.63215	3.98142	0.833405
10.5288	53.583	51.4488	0.632268	3.94059	0.790234
10.5456	40.042	48.8269	0.632387	3.88828	0.738222
10.5623	32.167	45.3173	0.632505	3.81369	0.669967
10.5791	28.417	41.375	0.632623	3.72268	0.595201
10.5959	27.833	37.6218	0.632742	3.62758	0.525985
10.6126	29.25	33.9232	0.63286	3.5241	0.459781
10.6294	27.292	30.9456	0.632978	3.43223	0.408018
10.6462	24.833	29.3495	0.633097	3.37927	0.38084
10.6629	26.542	29.0097	0.633215	3.36763	0.375057
10.6797	28.5	29.2628	0.633333	3.37632	0.37924
10.6965	27.917	29.7564	0.633452	3.39304	0.387492
10.7132	26.625	30.2564	0.63357	3.40971	0.395891
10.73	29.292	30.5256	0.633688	3.41857	0.400395
10.7468	32.833	30.7852	0.633807	3.42704	0.404745
10.7635	35.625	31.2148	0.633925	3.44089	0.412014
10.7803	35.458	31.7404	0.634043	3.45759	0.420964
10.7971	34.833	32.1763	0.634162	3.47123	0.428404
10.8138	34.333	32.9423	0.63428	3.49476	0.441608
10.8306	32.75	33.8462	0.634398	3.52183	0.457315
10.8474	30.667	34.2724	0.634517	3.53434	0.464718
10.8641	30.417	34.4327	0.634635	3.53901	0.467454
10.8809	33.375	34.2564	0.634753	3.53387	0.464263
10.8977	34.167	33.8237	0.634872	3.52116	0.45658
10.9144	37.875	33.3846	0.63499	3.5081	0.448818
10.9312	38.375	32.9968	0.635108	3.49641	0.44198
10.948	34.833	32.8398	0.635227	3.49164	0.439169
10.9647	34.917	32.984	0.635345	3.49602	0.441592
10.9815	33.333	33.2948	0.635463	3.5054	0.446919
10.9983	29.833	33.4712	0.635582	3.51068	0.449909
11.015	29.125	33.5769	0.6357	3.51384	0.451672
11.0318	29.292	33.3141	0.635793	3.50598	0.447022
11.0485	30.708	32.9935	0.635886	3.49631	0.441382
11.0653	32.542	32.8108	0.63598	3.49076	0.438147
11.0821	34.458	32.8365	0.636073	3.49154	0.438527
11.0988	35.667	33.3205	0.636166	3.50617	0.446871
11.1156	35.542	34.0545	0.636259	3.52796	0.459623
11.1324	34.458	35.4679	0.636353	3.56863	0.484468
11.1491	34.208	38.2788	0.636446	3.6449	0.534808
11.1659	32.458	41.4518	0.636539	3.72453	0.592966
11.1827	35.25	44.5095	0.636632	3.7957	0.650264
11.1994	39.625	47.3493	0.636725	3.85755	0.704521
11.2162	39.375	49.5192	0.636819	3.90236	0.746604
11.233	47.5	50.6602	0.636912	3.92514	0.768899
11.2497	65.833	50.939	0.637005	3.93063	0.774284	1.0395	0.487452	0.506707
11.2665	71.958	50.6153	0.637098	3.92425	0.767791
11.2833	72.292	50.0672	0.637192	3.91337	0.756906
11.3	71.375	49.1378	0.637285	3.89463	0.738608
11.3168	63.875	47.7339	0.637378	3.86564	0.711229
11.3336	50.375	46.1762	0.637471	3.83247	0.681149
11.3503	38.083	43.9872	0.637564	3.7839	0.639438
11.3671	30	40.5641	0.637658	3.70288	0.575522
11.3839	25.333	36.8302	0.637751	3.60632	0.507644
11.4006	23.167	33.125	0.637844	3.50029	0.442304
11.4174	21.375	29.5321	0.637937	3.38548	0.381006
11.4342	19.125	26.6346	0.638031	3.28221	0.333159
11.4509	19.042	24.5673	0.638124	3.20142	0.299944
11.4677	21.333	23.4007	0.638217	3.15277	0.281546
11.4845	23.417	22.8878	0.63831	3.13061	0.273522
11.5012	24.125	22.6828	0.638403	3.12161	0.270306
11.518	24.667	22.7052	0.638497	3.12259	0.270612
11.5347	26.208	22.968	0.63859	3.1341	0.274646
11.5515	23.5	23.4071	0.638683	3.15304	0.28144
11.5683	22.917	24.0064	0.638776	3.17832	0.290787
11.585	23.333	24.5352	0.638869	3.20011	0.299086
11.6018	22.667	24.8557	0.638963	3.21309	0.304122
11.6186	23.458	25.0224	0.639056	3.21977	0.306728
11.6353	24.792	25.1121	0.639149	3.22335	0.308111
11.6521	24.833	24.8878	0.639242	3.21438	0.304498
11.6689	26.833	24.6795	0.639336	3.20597	0.30115
11.6856	28.208	24.5032	0.639429	3.1988	0.298317
11.7024	27.583	24.4455	0.639522	3.19644	0.297362
11.7192	26.292	24.298	0.639615	3.19039	0.294993
11.7359	25.833	24.0672	0.639708	3.18085	0.291319
11.7527	23.292	23.83	0.639802	3.17095	0.287555
11.7695	20.792	23.7211	0.639895	3.16636	0.285808
11.7862	20.625	23.516	0.639988	3.15768	0.282564
11.803	22.583	23.3365	0.640081	3.15002	0.279727
11.8198	20.75	23.3302	0.640175	3.14975	0.279587
11.8365	20.458	23.4071	0.640268	3.15304	0.280743
11.8533	21.708	23.5353	0.640361	3.1585	0.2827
11.8701	23.417	24.0962	0.640454	3.18205	0.291434
11.8868	24.167	25.1154	0.640547	3.22348	0.307491
11.9036	25.875	26.2564	0.640641	3.26791	0.325698
11.9204	27.5	27.3558	0.640734	3.30893	0.34346
11.9371	27.292	28.6506	0.640827	3.35517	0.364658
11.9539	27.5	29.9359	0.64092	3.39906	0.385978
11.9707	30.583	31.1507	0.641014	3.43884	0.406373
11.9874	34.042	32.359	0.641107	3.47689	0.42689
12.0042	35.458	33.6442	0.6412	3.51584	0.448963
12.021	36.875	34.7852	0.641267	3.54919	0.468778
12.0377	37.583	35.8654	0.641333	3.57977	0.48771
12.0545	37.167	37.2019	0.6414	3.61636	0.511379
12.0712	37.5	38.6571	0.641467	3.65473	0.537439
12.088	39.125	39.8302	0.641533	3.68462	0.558647
12.1048	40.875	40.766	0.6416	3.70785	0.575685
12.1215	40.708	42.2179	0.641667	3.74284	0.602378
12.1383	41.542	44.5032	0.641733	3.79556	0.644975
12.1551	44.667	47.3622	0.6418	3.85782	0.699196
12.1718	46.417	50.7018	0.641867	3.92596	0.763779
12.1886	45.833	54.6313	0.641933	4.00061	0.841403
12.2054	46.208	58.5288	0.642	4.06952	0.920044
12.2221	54.333	61.7403	0.642067	4.12294	0.986004
12.2389	66.583	63.9647	0.642133	4.15833	1.03226
12.2557	74.75	65.7178	0.6422	4.18537	1.06902
12.2724	80.583	66.5479	0.642267	4.19792	1.08647
12.2892	88.583	66.5864	0.642333	4.1985	1.08717	0.9389	0.551498	0.517801
12.306	89.792	66.3332	0.6424	4.19469	1.0817
12.3227	82.625	65.9166	0.642467	4.18839	1.07277
12.3395	69.625	64.4904	0.642533	4.16652	1.04263
12.3563	64.333	61.6411	0.6426	4.12133	0.98313
12.373	55.458	57.9263	0.642667	4.05917	0.906827
12.3898	46.917	53.8078	0.642733	3.98542	0.823949
12.4066	42.542	48.9392	0.6428	3.89058	0.728433
12.4233	40.792	43.9552	0.642867	3.78317	0.633567
12.4401	35.792	39.7725	0.642933	3.68318	0.556384
12.4569	29.542	36.6924	0.643	3.60257	0.501056
12.4736	26.458	34.0354	0.643067	3.5274	0.454427
12.4904	27.042	32.1508	0.643133	3.47044	0.421993
12.5072	25.292	30.9937	0.6432	3.43378	0.402344
12.5239	25	30.1347	0.643267	3.40568	0.387888
12.5407	28.25	29.5065	0.643333	3.38461	0.377385
12.5575	29.583	29.2276	0.6434	3.37511	0.372723
12.5742	29.792	29.2981	0.643467	3.37752	0.373851
12.591	30.958	29.6507	0.643533	3.38949	0.379663
12.6077	31.875	30.109	0.6436	3.40482	0.387258
12.6245	31.375	30.7468	0.643667	3.42578	0.397899
12.6413	32.625	31.2885	0.643733	3.44325	0.40698
12.658	32.167	31.5994	0.6438	3.45314	0.412195
12.6748	30.458	31.6924	0.643867	3.45608	0.413728
12.6916	31.042	31.6859	0.643933	3.45587	0.413576
12.7083	33	31.6155	0.644	3.45365	0.41234
12.7251	33.583	31.4039	0.644067	3.44693	0.408719
12.7419	32.042	31.1379	0.644133	3.43843	0.404189
12.7586	32.292	30.8398	0.6442	3.42881	0.399132
12.7754	30.792	30.6603	0.644267	3.42297	0.396078
12.7922	29.708	30.8591	0.644333	3.42943	0.399373
12.8089	30.042	31.0289	0.6444	3.43492	0.402187
12.8257	29.125	31.061	0.644467	3.43595	0.402685
12.8425	27.917	31.154	0.644533	3.43894	0.404209
12.8592	28.75	31.2437	0.6446	3.44182	0.405678
12.876	29.833	31.1988	0.644667	3.44038	0.40488
12.8928	33.042	31.4584	0.644733	3.44867	0.409216
12.9095	33.25	31.8718	0.6448	3.46172	0.416168
12.9263	33.417	31.9038	0.644867	3.46273	0.416668
12.9431	34.792	32	0.644933	3.46574	0.418255
12.9598	33.208	32.3429	0.645	3.4764	0.424039
12.9766	31.708	32.4743	0.645067	3.48045	0.426233
12.9934	34.167	32.391	0.645133	3.47788	0.42477
13.0101	35.083	32.3301	0.6452	3.476	0.423689
13.0269	30.458	32.6153	0.645133	3.48478	0.428592
13.0437	30.375	33.1153	0.645067	3.5	0.437186
13.0604	32.375	33.6153	0.645	3.51498	0.44582
13.0772	30.458	34.8108	0.644933	3.54993	0.466559
13.094	28.75	36.9647	0.644867	3.60996	0.504424
13.1107	32.25	39.8332	0.6448	3.6847	0.555872
13.1275	36.958	43.6538	0.644733	3.77629	0.626114
13.1442	39.917	48.1218	0.644667	3.87373	0.710614
13.161	41.292	52.1346	0.6446	3.95383	0.788556
13.1778	48.75	55.5673	0.644533	4.0176	0.856694
13.1945	59.708	58.2276	0.644467	4.06436	0.910405
13.2113	71.458	59.7276	0.6444	4.08979	0.941063
13.2281	84.75	59.9359	0.644333	4.09328	0.945424	1.1065	0.567521	0.627962
13.2448	88.542	59.3238	0.644267	4.08301	0.933005
13.2616	82.542	58.3911	0.6442	4.06716	0.914103
13.2784	77	57.3558	0.644133	4.04927	0.893212
13.2951	65.042	55.8141	0.644067	4.02203	0.86226
13.3119	48.25	53.4712	0.644	3.97914	0.815657
13.3287	34.958	50.109	0.643933	3.9142	0.749792
13.3454	29	45.8911	0.643867	3.82627	0.668982
13.3622	27.792	41.4038	0.6438	3.72337	0.585397
13.379	27.833	37.1666	0.643733	3.61541	0.508898
13.3957	28.708	33.3845	0.643667	3.50809	0.442766
13.4125	29.25	30.6569	0.6436	3.42286	0.396431
13.4293	27.75	29.1056	0.643533	3.37093	0.370628
13.446	29.917	28.4902	0.643467	3.34956	0.360526
13.4628	30.208	28.3268	0.6434	3.34381	0.35788
13.4796	27.458	28.6345	0.643333	3.35461	0.362972
13.4963	27.833	29.0992	0.643267	3.37071	0.370676
13.5131	29.583	29.2884	0.6432	3.37719	0.373846
13.5299	28.083	29.5768	0.643133	3.38699	0.378672
13.5466	26.958	30.2692	0.643067	3.41013	0.390258
13.5634	26.875	30.7018	0.643	3.42432	0.397556
13.5802	31.792	31.0032	0.642933	3.43409	0.40267
13.5969	33.875	31.6058	0.642867	3.45334	0.412902
13.6137	31.167	32.4167	0.6428	3.47867	0.426751
13.6305	33	33.2628	0.642733	3.50444	0.441312
13.6472	36.75	34.202	0.642667	3.53228	0.457602
13.664	35.542	35.2308	0.6426	3.56192	0.475599
13.6807	34.125	36.2597	0.642533	3.59071	0.493758
13.6975	35.292	36.7501	0.642467	3.60414	0.502496
13.7143	38.375	37.0674	0.6424	3.61274	0.508188
13.731	40.583	37.718	0.642333	3.63014	0.519851
13.7478	40.292	38.3878	0.642267	3.64774	0.531922
13.7646	40.333	38.6892	0.6422	3.65556	0.537404
13.7813	40.25	38.8782	0.642133	3.66043	0.540871
13.7981	38.167	39.1315	0.642067	3.66693	0.545506
13.8149	38	39.359	0.642	3.67272	0.549684
13.8316	39.625	39.3622	0.641933	3.67281	0.549799
13.8484	41.708	39.1732	0.641867	3.66799	0.54643
13.8652	40.667	39.1828	0.6418	3.66824	0.546661
13.8819	38	39.3558	0.641733	3.67264	0.549855
13.8987	37.417	39.7245	0.641667	3.68197	0.556607
13.9155	38.25	40.3174	0.6416	3.69678	0.567475
13.9322	38.417	40.7052	0.641533	3.70636	0.574631
13.949	38.125	40.7854	0.641467	3.70832	0.57616
13.9658	40.417	40.7918	0.6414	3.70848	0.576338
13.9825	42.583	40.9521	0.641333	3.7124	0.579339
13.9993	45.042	41.4457	0.641267	3.72438	0.588481
14.0161	45.875	42.1765	0.6412	3.74186	0.602048
14.0328	43.042	42.9809	0.641195	3.76076	0.617002
14.0496	40.667	43.8655	0.641189	3.78113	0.633542
14.0664	41.792	44.9328	0.641184	3.80517	0.65363
14.0831	42.75	46.0546	0.641179	3.82983	0.674896
14.0999	44.417	47.1508	0.641174	3.85335	0.695827
14.1167	46.917	48.0322	0.641168	3.87187	0.712764
14.1334	48.708	48.5642	0.641163	3.88289	0.723036
14.1502	49.917	48.7662	0.641158	3.88704	0.726947
14.167	52	48.2597	0.641153	3.8766	0.717168
14.1837	55	46.7148	0.641147	3.84406	0.687515
14.2005	56.833	44.4488	0.641142	3.79434	0.644546
14.2172	56.5	41.5802	0.641137	3.72762	0.59108
14.234	52.792	38.2019	0.641132	3.64289	0.529516
14.2508	45.667	38.2019	0.641126	3.64289	0.52952
14.2675	34.083	38.2019	0.641121	3.64289	0.529524
14.2843	21.708	38.2019	0.641116	3.64289	0.529529
14.3011	13.292	38.2019	0.641111	3.64289	0.529533
14.3178	7.125	38.2019	0.641105	3.64289	0.529538
14.3346	3	38.2019	0.6411	3.64289	0.529542

## Sheet: Core 2 Wedge
Dist (cm)	Optical density	Optical density 4X2	Thickness (cm)	Density of the standard	ln COD	XD
0	203.5	229.875	1.38	2.82205	5.43754	3.89443
0.0169	233	239.5	1.37782	2.82205	5.47855	3.88828
0.0337	240	241.5	1.37564	2.82205	5.48687	3.88213
0.0506	243	241.75	1.37346	2.82205	5.4879	3.87598
0.0675	242	241.25	1.37128	2.82205	5.48583	3.86983
0.0844	241	240.375	1.3691	2.82205	5.4822	3.86367
0.1012	241	240	1.36692	2.82205	5.48064	3.85752
0.1181	241	239.75	1.36474	2.82205	5.4796	3.85137
0.135	238.5	239.5	1.36256	2.82205	5.47855	3.84522
0.1518	239.5	239.625	1.36038	2.82205	5.47908	3.83906
0.1687	240	239.375	1.3582	2.82205	5.47803	3.83291
0.1856	240	238.625	1.35602	2.82205	5.47489	3.82676
0.2025	239	237.875	1.35384	2.82205	5.47175	3.82061
0.2193	238.5	237.5	1.35166	2.82205	5.47017	3.81445
0.2362	237	237.125	1.34948	2.82205	5.46859	3.8083
0.2531	237	237.125	1.3473	2.82205	5.46859	3.80215
0.2699	237.5	237.25	1.34512	2.82205	5.46911	3.796
0.2868	237	236.875	1.34294	2.82205	5.46753	3.78984
0.3037	237	236.625	1.34076	2.82205	5.46648	3.78369
0.3206	237.5	236	1.33858	2.82205	5.46383	3.77754
0.3374	236	235.375	1.3364	2.82205	5.46118	3.77139
0.3543	236	235.125	1.33422	2.82205	5.46012	3.76524
0.3712	234.5	234.5	1.33204	2.82205	5.45746	3.75908
0.388	235	234.125	1.32986	2.82205	5.45586	3.75293
0.4049	235	233.625	1.32768	2.82205	5.45372	3.74678
0.4218	233.5	232.875	1.3255	2.82205	5.4505	3.74063
0.4386	233	232.5	1.32332	2.82205	5.44889	3.73447
0.4555	233	232	1.32114	2.82205	5.44674	3.72832
0.4724	232	231.5	1.31896	2.82205	5.44458	3.72217
0.4893	232	231.25	1.31678	2.82205	5.4435	3.71602
0.5061	231	230.125	1.3146	2.82205	5.43862	3.70986
0.523	231	229.25	1.31242	2.82205	5.43481	3.70371
0.5399	231	228.375	1.31024	2.82205	5.43099	3.69756
0.5567	227.5	227.375	1.30806	2.82205	5.4266	3.69141
0.5736	227.5	227.25	1.30588	2.82205	5.42605	3.68526
0.5905	227.5	226.875	1.3037	2.82205	5.4244	3.6791
0.6074	227	226.625	1.30152	2.82205	5.4233	3.67295
0.6242	227	226.5	1.29934	2.82205	5.42274	3.6668
0.6411	226	225.625	1.29716	2.82205	5.41887	3.66065
0.658	226.5	224.875	1.29498	2.82205	5.41554	3.65449
0.6748	226.5	223.75	1.2928	2.82205	5.41053	3.64834
0.6917	223.5	222.25	1.29062	2.82205	5.4038	3.64219
0.7086	223	221.125	1.28844	2.82205	5.39873	3.63604
0.7255	222	219.875	1.28626	2.82205	5.39306	3.62988
0.7423	220.5	218.5	1.28408	2.82205	5.38679	3.62373
0.7592	219	217.375	1.2819	2.82205	5.38162	3.61758
0.7761	218	215.625	1.27972	2.82205	5.37354	3.61143
0.7929	216.5	214	1.27754	2.82205	5.36598	3.60527
0.8098	216	212.5	1.27536	2.82205	5.35894	3.59912
0.8267	212	210.75	1.27318	2.82205	5.35067	3.59297
0.8436	211.5	210.25	1.271	2.82205	5.3483	3.58682
0.8604	210.5	209.375	1.26882	2.82205	5.34413	3.58067
0.8773	209	208.625	1.26664	2.82205	5.34054	3.57451
0.8942	210	208	1.26445	2.82205	5.33754	3.56836
0.911	208	205.875	1.26227	2.82205	5.32727	3.56221
0.9279	207.5	204.25	1.26009	2.82205	5.31934	3.55606
0.9448	206.5	202.5	1.25791	2.82205	5.31074	3.5499
0.9617	201.5	200.875	1.25573	2.82205	5.30268	3.54375
0.9785	201.5	200.375	1.25355	2.82205	5.30019	3.5376
0.9954	200.5	199.875	1.25137	2.82205	5.29769	3.53145
1.0123	200	199.375	1.24919	2.82205	5.29519	3.52529
1.0291	199.5	199	1.24701	2.82205	5.2933	3.51914
1.046	199.5	198.375	1.24483	2.82205	5.29016	3.51299
1.0629	198.5	197.75	1.24265	2.82205	5.287	3.50684
1.0797	198.5	197.375	1.24047	2.82205	5.28511	3.50068
1.0966	197	197.25	1.23829	2.82205	5.28447	3.49453
1.1135	197	197.625	1.23611	2.82205	5.28637	3.48838
1.1304	197	198.25	1.23393	2.82205	5.28953	3.48223
1.1472	198	198.875	1.23175	2.82205	5.29268	3.47608
1.1641	198.5	199.25	1.22957	2.82205	5.29456	3.46992
1.181	199.5	199.125	1.22739	2.82205	5.29393	3.46377
1.1978	199.5	199	1.22521	2.82205	5.2933	3.45762
1.2147	199.5	199	1.22303	2.82205	5.2933	3.45147
1.2316	198	199	1.22085	2.82205	5.2933	3.44531
1.2485	199	199	1.21867	2.82205	5.2933	3.43916
1.2653	199.5	198.25	1.21649	2.82205	5.28953	3.43301
1.2822	199.5	196.75	1.21431	2.82205	5.28193	3.42686
1.2991	198	195.125	1.21213	2.82205	5.27364	3.4207
1.3159	196	194.5	1.20995	2.82205	5.27043	3.41455
1.3328	193.5	194.5	1.20777	2.82205	5.27043	3.4084
1.3497	193	195.5	1.20559	2.82205	5.27556	3.40225
1.3666	195.5	196.75	1.20341	2.82205	5.28193	3.39609
1.3834	196	197.375	1.20123	2.82205	5.28511	3.38994
1.4003	197.5	197.5	1.19905	2.82205	5.28574	3.38379
1.4172	198	196.625	1.19687	2.82205	5.2813	3.37764
1.434	198	195.5	1.19469	2.82205	5.27556	3.37149
1.4509	196.5	194.875	1.19251	2.82205	5.27236	3.36533
1.4678	194	194.75	1.19033	2.82205	5.27172	3.35918
1.4847	193.5	195.125	1.18815	2.82205	5.27364	3.35303
1.5015	195.5	195.75	1.18597	2.82205	5.27684	3.34688
1.5184	196	195.875	1.18379	2.82205	5.27748	3.34072
1.5353	195.5	195.875	1.18161	2.82205	5.27748	3.33457
1.5521	196	196	1.17943	2.82205	5.27811	3.32842
1.569	196	196	1.17725	2.82205	5.27811	3.32227
1.5859	196	195.375	1.17507	2.82205	5.27492	3.31611
1.6028	196	194.875	1.17289	2.82205	5.27236	3.30996
1.6196	196	194.375	1.17071	2.82205	5.26979	3.30381
1.6365	193.5	193.75	1.16853	2.82205	5.26657	3.29766
1.6534	194	193.625	1.16635	2.82205	5.26592	3.2915
1.6702	194	193.25	1.16417	2.82205	5.26398	3.28535
1.6871	193.5	192.875	1.16199	2.82205	5.26204	3.2792
1.704	193	192.5	1.15981	2.82205	5.2601	3.27305
1.7208	192.5	193	1.15763	2.82205	5.26269	3.2669
1.7377	192.5	192.5	1.15545	2.82205	5.2601	3.26074
1.7546	192	191.875	1.15327	2.82205	5.25684	3.25459
1.7715	195	192.125	1.15109	2.82205	5.25815	3.24844
1.7883	190.5	191.5	1.14891	2.82205	5.25489	3.24229
1.8052	190	190.875	1.14673	2.82205	5.25162	3.23613
1.8221	193	190.125	1.14455	2.82205	5.24768	3.22998
1.8389	192.5	189.625	1.14237	2.82205	5.24505	3.22383
1.8558	188	189.375	1.14019	2.82205	5.24373	3.21768
1.8727	187	190.125	1.13801	2.82205	5.24768	3.21152
1.8896	191	190.875	1.13583	2.82205	5.25162	3.20537
1.9064	191.5	190.75	1.13365	2.82205	5.25096	3.19922
1.9233	191	190.25	1.13147	2.82205	5.24834	3.19307
1.9402	190	189.75	1.12929	2.82205	5.24571	3.18692
1.957	190.5	189.25	1.12711	2.82205	5.24307	3.18076
1.9739	189.5	188.875	1.12493	2.82205	5.24109	3.17461
1.9908	189	189	1.12275	2.82205	5.24175	3.16846
2.0077	188	189.375	1.12057	2.82205	5.24373	3.16231
2.0245	189	189.875	1.11839	2.82205	5.24637	3.15615
2.0414	190	190	1.11621	2.82205	5.24702	3.15
2.0583	190.5	189.625	1.11403	2.82205	5.24505	3.14385
2.0751	190	189.125	1.11185	2.82205	5.24241	3.1377
2.092	189.5	188.5	1.10967	2.82205	5.2391	3.13154
2.1089	188.5	188.25	1.10749	2.82205	5.23777	3.12539
2.1258	188.5	187.625	1.10531	2.82205	5.23445	3.11924
2.1426	187.5	186	1.10313	2.82205	5.22575	3.11309
2.1595	188.5	184.25	1.10095	2.82205	5.21629	3.10693
2.1764	186	182.875	1.09877	2.82205	5.2088	3.10078
2.1932	182	183.25	1.09659	2.82205	5.21085	3.09463
2.2101	180.5	185	1.09441	2.82205	5.22036	3.08848
2.227	183	185.75	1.09223	2.82205	5.2244	3.08233
2.2439	187.5	184.5	1.09005	2.82205	5.21765	3.07617
2.2607	189	184.5	1.08787	2.82205	5.21765	3.07002
2.2776	183.5	183.875	1.08569	2.82205	5.21426	3.06387
2.2945	178	184.75	1.08351	2.82205	5.219	3.05772
2.3113	187.5	186.75	1.08133	2.82205	5.22977	3.05156
2.3282	186.5	186.375	1.07915	2.82205	5.22776	3.04541
2.3451	187	186	1.07697	2.82205	5.22575	3.03926
2.3619	186	185.5	1.07479	2.82205	5.22305	3.03311
2.3788	186	185	1.07261	2.82205	5.22036	3.02695
2.3957	185	185.5	1.07043	2.82205	5.22305	3.0208
2.4126	185	186	1.06825	2.82205	5.22575	3.01465
2.4294	184	186.25	1.06607	2.82205	5.22709	3.0085
2.4463	188	186.625	1.06389	2.82205	5.2291	3.00234
2.4632	187	185.75	1.06171	2.82205	5.2244	2.99619
2.48	186	184.875	1.05953	2.82205	5.21968	2.99004
2.4969	185.5	184.25	1.05735	2.82205	5.21629	2.98389
2.5138	184.5	183.375	1.05517	2.82205	5.21153	2.97774
2.5307	183.5	183.5	1.05299	2.82205	5.21221	2.97158
2.5475	183.5	183.5	1.05081	2.82205	5.21221	2.96543
2.5644	182	183	1.04863	2.82205	5.20949	2.95928
2.5813	185	183.25	1.04645	2.82205	5.21085	2.95313
2.5981	183.5	182.625	1.04427	2.82205	5.20743	2.94697
2.615	181.5	182.5	1.04209	2.82205	5.20675	2.94082
2.6319	183	182.375	1.03991	2.82205	5.20607	2.93467
2.6488	182.5	181.75	1.03773	2.82205	5.20263	2.92852
2.6656	183	182.5	1.03555	2.82205	5.20675	2.92236
2.6825	181	182.875	1.03336	2.82205	5.2088	2.91621
2.6994	180.5	183.375	1.03118	2.82205	5.21153	2.91006
2.7162	185.5	183.875	1.029	2.82205	5.21426	2.90391
2.7331	184.5	183	1.02682	2.82205	5.20949	2.89775
2.75	183	182.125	1.02464	2.82205	5.20469	2.8916
2.7669	182.5	181.5	1.02246	2.82205	5.20126	2.88545
2.7837	182	180.75	1.02028	2.82205	5.19711	2.8793
2.8006	181	180.75	1.0181	2.82205	5.19711	2.87315
2.8175	180.5	180.875	1.01592	2.82205	5.19781	2.86699
2.8343	179.5	181	1.01374	2.82205	5.1985	2.86084
2.8512	182	181.25	1.01156	2.82205	5.19988	2.85469
2.8681	181.5	180.75	1.00938	2.82205	5.19711	2.84854
2.885	181	180.5	1.0072	2.82205	5.19573	2.84238
2.9018	180.5	180.125	1.00502	2.82205	5.19365	2.83623
2.9187	180	179.875	1.00284	2.82205	5.19226	2.83008
2.9356	180.5	179.75	1.00066	2.82205	5.19157	2.82393
2.9524	179.5	179.5	0.998483	2.82205	5.19018	2.81777
2.9693	179.5	179.5	0.996303	2.82205	5.19018	2.81162
2.9862	179.5	179.5	0.994123	2.82205	5.19018	2.80547
3.0031	179.5	179.5	0.991943	2.82205	5.19018	2.79932
3.0199	179.5	179.5	0.989763	2.82205	5.19018	2.79316
3.0368	179.5	179.5	0.987583	2.82205	5.19018	2.78701
3.0537	179.5	179.5	0.985403	2.82205	5.19018	2.78086
3.0705	179.5	179.125	0.983223	2.82205	5.18808	2.77471
3.0874	179.5	178.875	0.981043	2.82205	5.18669	2.76856
3.1043	179.5	179	0.978863	2.82205	5.18739	2.7624
3.1211	178	179.25	0.976682	2.82205	5.18878	2.75625
3.138	178.5	179.375	0.974502	2.82205	5.18948	2.7501
3.1549	180	178.875	0.972322	2.82205	5.18669	2.74395
3.1718	180.5	177.625	0.970142	2.82205	5.17967	2.73779
3.1886	178.5	175.75	0.967962	2.82205	5.16906	2.73164
3.2055	176.5	174.5	0.965782	2.82205	5.16192	2.72549
3.2224	175	173.75	0.963602	2.82205	5.15762	2.71934
3.2392	173	173.25	0.961422	2.82205	5.15474	2.71318
3.2561	173.5	173.25	0.959242	2.82205	5.15474	2.70703
3.273	173.5	173.125	0.957062	2.82205	5.15401	2.70088
3.2899	173	173	0.954882	2.82205	5.15329	2.69473
3.3067	173	173.125	0.952701	2.82205	5.15401	2.68858
3.3236	173	173.25	0.950521	2.82205	5.15474	2.68242
3.3405	173	171.875	0.948341	2.82205	5.14677	2.67627
3.3573	173.5	170.75	0.946161	2.82205	5.1402	2.67012
3.3742	173.5	170.125	0.943981	2.82205	5.13653	2.66397
3.3911	167.5	169.75	0.941801	2.82205	5.13433	2.65781
3.408	168.5	170.875	0.939621	2.82205	5.14093	2.65166
3.4248	171	171.75	0.937441	2.82205	5.14604	2.64551
3.4417	172	172	0.935261	2.82205	5.14749	2.63936
3.4586	172	171.75	0.933081	2.82205	5.14604	2.6332
3.4754	172	172.375	0.9309	2.82205	5.14967	2.62705
3.4923	172	172	0.92872	2.82205	5.14749	2.6209
3.5092	171	171.125	0.92654	2.82205	5.14239	2.61475
3.5261	174.5	170.75	0.92436	2.82205	5.1402	2.60859
3.5429	170.5	170	0.92218	2.82205	5.1358	2.60244
3.5598	168.5	170.25	0.92	2.82205	5.13727	2.59629
3.5767	169.5	170.375	0.91782	2.82205	5.138	2.59014
3.5935	171.5	169.625	0.91564	2.82205	5.13359	2.58399
3.6104	171.5	168	0.91346	2.82205	5.12396	2.57783
3.6273	169	166.25	0.91128	2.82205	5.11349	2.57168
3.6442	166.5	164.75	0.9091	2.82205	5.10443	2.56553
3.661	165	163.75	0.906919	2.82205	5.09834	2.55938
3.6779	164.5	163.25	0.904739	2.82205	5.09528	2.55322
3.6948	163	162.875	0.902559	2.82205	5.09298	2.54707
3.7116	162.5	163	0.900379	2.82205	5.09375	2.54092
3.7285	163	163.625	0.898199	2.82205	5.09758	2.53477
3.7454	163	163.75	0.896019	2.82205	5.09834	2.52861
3.7622	163.5	163.875	0.893839	2.82205	5.0991	2.52246
3.7791	165	163.75	0.891659	2.82205	5.09834	2.51631
3.796	163.5	163.125	0.889479	2.82205	5.09452	2.51016
3.8129	163.5	162.75	0.887299	2.82205	5.09222	2.504
3.8297	163	162.375	0.885118	2.82205	5.08991	2.49785
3.8466	162.5	161.75	0.882938	2.82205	5.08605	2.4917
3.8635	162	161.375	0.880758	2.82205	5.08373	2.48555
3.8803	162	160.125	0.878578	2.82205	5.07595	2.4794
3.8972	160.5	159.125	0.876398	2.82205	5.06969	2.47324
3.9141	161	158.75	0.874218	2.82205	5.06733	2.46709
3.931	157	157.625	0.872038	2.82205	5.06022	2.46094
3.9478	158	157	0.869858	2.82205	5.05625	2.45479
3.9647	159	156.125	0.867678	2.82205	5.05066	2.44863
3.9816	156.5	155.875	0.865498	2.82205	5.04905	2.44248
3.9984	154.5	157.125	0.863318	2.82205	5.05704	2.43633
4.0153	154.5	157.375	0.861137	2.82205	5.05863	2.43018
4.0322	158	157.375	0.858957	2.82205	5.05863	2.42402
4.0491	161.5	156.375	0.856777	2.82205	5.05226	2.41787
4.0659	155.5	154.375	0.854597	2.82205	5.03938	2.41172
4.0828	154.5	154.5	0.852417	2.82205	5.04019	2.40557
4.0997	154	154.875	0.850237	2.82205	5.04262	2.39941
4.1165	153.5	155.25	0.848057	2.82205	5.04504	2.39326
4.1334	156	155.25	0.845877	2.82205	5.04504	2.38711
4.1503	156	154.875	0.843697	2.82205	5.04262	2.38096
4.1672	155.5	153.875	0.841517	2.82205	5.03614	2.37481
4.184	153.5	152.375	0.839336	2.82205	5.02634	2.36865
4.2009	154.5	151.375	0.837156	2.82205	5.01976	2.3625
4.2178	152	150.375	0.834976	2.82205	5.01313	2.35635
4.2346	149.5	150.375	0.832796	2.82205	5.01313	2.3502
4.2515	149.5	151.25	0.830616	2.82205	5.01893	2.34404
4.2684	150.5	151.875	0.828436	2.82205	5.02306	2.33789
4.2853	152	152.125	0.826256	2.82205	5.0247	2.33174
4.3021	153	152	0.824076	2.82205	5.02388	2.32559
4.319	152	151.25	0.821896	2.82205	5.01893	2.31943
4.3359	151.5	150	0.819716	2.82205	5.01064	2.31328
4.3527	151.5	148.625	0.817536	2.82205	5.00143	2.30713
4.3696	150	147.375	0.815355	2.82205	4.99298	2.30098
4.3865	147	146.375	0.813175	2.82205	4.98617	2.29482
4.4033	146	146.625	0.810995	2.82205	4.98788	2.28867
4.4202	146.5	147.25	0.808815	2.82205	4.99213	2.28252
4.4371	146	146.875	0.806635	2.82205	4.98958	2.27637
4.454	148	147.375	0.804455	2.82205	4.99298	2.27022
4.4708	148.5	147.625	0.802275	2.82205	4.99468	2.26406
4.4877	145	146.25	0.800095	2.82205	4.98532	2.25791
4.5046	148	145.625	0.797915	2.82205	4.98103	2.25176
4.5214	149	144.25	0.795735	2.82205	4.97155	2.24561
4.5383	143	141.625	0.793555	2.82205	4.95318	2.23945
4.5552	142.5	140.875	0.791374	2.82205	4.94787	2.2333
4.5721	142.5	140.375	0.789194	2.82205	4.94432	2.22715
4.5889	138.5	140	0.787014	2.82205	4.94164	2.221
4.6058	140	140.75	0.784834	2.82205	4.94699	2.21484
4.6227	140.5	141.25	0.782654	2.82205	4.95053	2.20869
4.6395	141	141.75	0.780474	2.82205	4.95406	2.20254
4.6564	141.5	142.125	0.778294	2.82205	4.95671	2.19639
4.6733	142	142.5	0.776114	2.82205	4.95934	2.19024
4.6902	142.5	142.125	0.773934	2.82205	4.95671	2.18408
4.707	142.5	141.75	0.771754	2.82205	4.95406	2.17793
4.7239	143	141.625	0.769573	2.82205	4.95318	2.17178
4.7408	140.5	141.5	0.767393	2.82205	4.9523	2.16563
4.7576	141	141.875	0.765213	2.82205	4.95495	2.15947
4.7745	142	141.75	0.763033	2.82205	4.95406	2.15332
4.7914	142.5	141	0.760853	2.82205	4.94876	2.14717
4.8083	142	139.875	0.758673	2.82205	4.94075	2.14102
4.8251	140.5	139.75	0.756493	2.82205	4.93986	2.13486
4.842	139	139.75	0.754313	2.82205	4.93986	2.12871
4.8589	138	140	0.752133	2.82205	4.94164	2.12256
4.8757	141.5	140.125	0.749953	2.82205	4.94253	2.11641
4.8926	140.5	139.125	0.747773	2.82205	4.93537	2.11025
4.9095	140	138	0.745592	2.82205	4.92725	2.1041
4.9264	138.5	136.625	0.743412	2.82205	4.91724	2.09795
4.9432	137.5	135.5	0.741232	2.82205	4.90897	2.0918
4.9601	136	134.875	0.739052	2.82205	4.90435	2.08565
4.977	134.5	134.375	0.736872	2.82205	4.90063	2.07949
4.9938	134	134	0.734692	2.82205	4.89784	2.07334
5.0107	135	133.5	0.732512	2.82205	4.8941	2.06719
5.0276	134	132.75	0.730332	2.82205	4.88847	2.06104
5.0444	133	132.375	0.728152	2.82205	4.88564	2.05488
5.0613	132	132.625	0.725972	2.82205	4.88753	2.04873
5.0782	132	133.5	0.723791	2.82205	4.8941	2.04258
5.0951	132.5	132.625	0.721611	2.82205	4.88753	2.03643
5.1119	134	133.625	0.719431	2.82205	4.89504	2.03027
5.1288	135.5	134.375	0.717251	2.82205	4.90063	2.02412
5.1457	128.5	133.375	0.715071	2.82205	4.89316	2.01797
5.1625	136.5	134.125	0.712891	2.82205	4.89877	2.01182
5.1794	137	134.125	0.710711	2.82205	4.89877	2.00566
5.1963	131.5	133.25	0.708531	2.82205	4.89223	1.99951
5.2132	131.5	132	0.706351	2.82205	4.8828	1.99336
5.23	136.5	131.125	0.704171	2.82205	4.87615	1.98721
5.2469	133.5	129.5	0.701991	2.82205	4.86368	1.98106
5.2638	126.5	129	0.69981	2.82205	4.85981	1.9749
5.2806	128	130.625	0.69763	2.82205	4.87233	1.96875
5.2975	130	131.75	0.69545	2.82205	4.88091	1.9626
5.3144	131.5	131.875	0.69327	2.82205	4.88185	1.95645
5.3313	133	130.875	0.69109	2.82205	4.87424	1.95029
5.3481	132.5	129.125	0.68891	2.82205	4.86078	1.94414
5.365	130.5	128	0.68673	2.82205	4.85203	1.93799
5.3819	127.5	127.25	0.68455	2.82205	4.84615	1.93184
5.3987	126	126.875	0.68237	2.82205	4.8432	1.92568
5.4156	128	126.875	0.68019	2.82205	4.8432	1.91953
5.4325	127.5	126.125	0.678009	2.82205	4.83727	1.91338
5.4494	126	125.125	0.675829	2.82205	4.82931	1.90723
5.4662	126	124.5	0.673649	2.82205	4.82431	1.90107
5.4831	125	123.75	0.671469	2.82205	4.81826	1.89492
5.5	123.5	123.875	0.669289	2.82205	4.81927	1.88877
5.5168	123.5	123.625	0.667109	2.82205	4.81725	1.88262
5.5337	123	123.125	0.664929	2.82205	4.8132	1.87647
5.5506	125.5	122.625	0.662749	2.82205	4.80913	1.87031
5.5675	122.5	122	0.660569	2.82205	4.80402	1.86416
5.5843	121.5	122	0.658389	2.82205	4.80402	1.85801
5.6012	121	121.625	0.656209	2.82205	4.80094	1.85186
5.6181	123	120.875	0.654028	2.82205	4.79476	1.8457
5.6349	122.5	120.125	0.651848	2.82205	4.78853	1.83955
5.6518	120	119.625	0.649668	2.82205	4.78436	1.8334
5.6687	118	120.25	0.647488	2.82205	4.78957	1.82725
5.6856	120	121.75	0.645308	2.82205	4.80197	1.82109
5.7024	120.5	121.875	0.643128	2.82205	4.803	1.81494
5.7193	122.5	120.625	0.640948	2.82205	4.79269	1.80879
5.7362	124	118.125	0.638768	2.82205	4.77174	1.80264
5.753	120.5	115.875	0.636588	2.82205	4.75251	1.79648
5.7699	115.5	115.125	0.634408	2.82205	4.74602	1.79033
5.7868	112.5	114.875	0.632227	2.82205	4.74384	1.78418
5.8036	115	115.5	0.630047	2.82205	4.74927	1.77803
5.8205	117.5	116	0.627867	2.82205	4.75359	1.77188
5.8374	114.5	114.875	0.625687	2.82205	4.74384	1.76572
5.8543	115	113	0.623507	2.82205	4.72739	1.75957
5.8711	117	111.125	0.621327	2.82205	4.71066	1.75342
5.888	113	109.75	0.619147	2.82205	4.69821	1.74727
5.9049	107	109	0.616967	2.82205	4.69135	1.74111
5.9217	107.5	110.125	0.614787	2.82205	4.70162	1.73496
5.9386	111.5	111.25	0.612607	2.82205	4.71178	1.72881
5.9555	110	111.5	0.610427	2.82205	4.71402	1.72266
5.9724	111.5	112.125	0.608246	2.82205	4.71961	1.7165
5.9892	112	111.875	0.606066	2.82205	4.71738	1.71035
6.0061	112.5	111.125	0.603886	2.82205	4.71066	1.7042
6.023	112.5	110.125	0.601706	2.82205	4.70162	1.69805
6.0398	110.5	109.125	0.599526	2.82205	4.69249	1.6919
6.0567	109	108.125	0.597346	2.82205	4.68329	1.68574
6.0736	108.5	107.5	0.595166	2.82205	4.67749	1.67959
6.0905	108.5	107.125	0.592986	2.82205	4.674	1.67344
6.1073	106.5	106.125	0.590806	2.82205	4.66462	1.66729
6.1242	106.5	104.625	0.588626	2.82205	4.65038	1.66113
6.1411	107	103.25	0.586445	2.82205	4.63715	1.65498
6.1579	104.5	102.25	0.584265	2.82205	4.62742	1.64883
6.1748	100.5	102.125	0.582085	2.82205	4.6262	1.64268
6.1917	101	103.125	0.579905	2.82205	4.63594	1.63652
6.2086	103	103.625	0.577725	2.82205	4.64078	1.63037
6.2254	104	103.125	0.575545	2.82205	4.63594	1.62422
6.2423	104.5	102.25	0.573365	2.82205	4.62742	1.61807
6.2592	103	100.75	0.571185	2.82205	4.61264	1.61191
6.276	101	99.5	0.569005	2.82205	4.60016	1.60576
6.2929	100.5	98.5	0.566825	2.82205	4.59006	1.59961
6.3098	98.5	97.375	0.564645	2.82205	4.57857	1.59346
6.3267	98	97.125	0.562464	2.82205	4.576	1.58731
6.3435	97	97	0.560284	2.82205	4.57471	1.58115
6.3604	96	97.25	0.558104	2.82205	4.57728	1.575
6.3773	97.5	97.75	0.555924	2.82205	4.58241	1.56885
6.3941	97.5	97.625	0.553744	2.82205	4.58113	1.5627
6.411	98	97.5	0.551564	2.82205	4.57985	1.55654
6.4279	98	97	0.549384	2.82205	4.57471	1.55039
6.4447	97	97	0.547204	2.82205	4.57471	1.54424
6.4616	97	96.875	0.545024	2.82205	4.57342	1.53809
6.4785	96	96.5	0.542844	2.82205	4.56954	1.53193
6.4954	98	96	0.540664	2.82205	4.56435	1.52578
6.5122	96.5	94.875	0.538483	2.82205	4.55256	1.51963
6.5291	95.5	94.125	0.536303	2.82205	4.54462	1.51348
6.546	94	94.125	0.534123	2.82205	4.54462	1.50732
6.5628	93.5	94.375	0.531943	2.82205	4.54728	1.50117
6.5797	93.5	94.375	0.529763	2.82205	4.54728	1.49502
6.5966	95.5	94	0.527583	2.82205	4.54329	1.48887
6.6135	95	93	0.525403	2.82205	4.5326	1.48272
6.6303	93.5	91.625	0.523223	2.82205	4.5177	1.47656
6.6472	92	90.5	0.521043	2.82205	4.50535	1.47041
6.6641	91.5	89.625	0.518863	2.82205	4.49563	1.46426
6.6809	89.5	89.125	0.516682	2.82205	4.49004	1.45811
6.6978	89	89.125	0.514502	2.82205	4.49004	1.45195
6.7147	88.5	88.875	0.512322	2.82205	4.48723	1.4458
6.7316	89.5	88.875	0.510142	2.82205	4.48723	1.43965
6.7484	89.5	88.625	0.507962	2.82205	4.48441	1.4335
6.7653	88	87.875	0.505782	2.82205	4.47592	1.42734
6.7822	88.5	87	0.503602	2.82205	4.46591	1.42119
6.799	88.5	85.875	0.501422	2.82205	4.45289	1.41504
6.8159	86.5	84.875	0.499242	2.82205	4.44118	1.40889
6.8328	84.5	84.875	0.497062	2.82205	4.44118	1.40273
6.8497	84	84.625	0.494882	2.82205	4.43823	1.39658
6.8665	84.5	85	0.492701	2.82205	4.44265	1.39043
6.8834	86.5	85.625	0.490521	2.82205	4.44998	1.38428
6.9003	83.5	85.375	0.488341	2.82205	4.44705	1.37813
6.9171	85.5	85.125	0.486161	2.82205	4.44412	1.37197
6.934	87	84.125	0.483981	2.82205	4.4323	1.36582
6.9509	85.5	83.125	0.481801	2.82205	4.42035	1.35967
6.9678	82.5	83	0.479621	2.82205	4.41884	1.35352
6.9846	81.5	82.375	0.477441	2.82205	4.41128	1.34736
7.0015	83	82.125	0.475261	2.82205	4.40824	1.34121
7.0184	85	81.375	0.473081	2.82205	4.39907	1.33506
7.0352	80	80	0.4709	2.82205	4.38203	1.32891
7.0521	80.5	79.875	0.46872	2.82205	4.38046	1.32275
7.069	80	79.125	0.46654	2.82205	4.37103	1.3166
7.0858	79.5	78.5	0.46436	2.82205	4.3631	1.31045
7.1027	79.5	78.125	0.46218	2.82205	4.35831	1.3043
7.1196	77.5	77.25	0.46	2.82205	4.34705	1.29814
7.1365	77.5	77.25	0.45782	2.82205	4.34705	1.29199
7.1533	78	77.25	0.45564	2.82205	4.34705	1.28584
7.1702	76	76.75	0.45346	2.82205	4.34055	1.27969
7.1871	77.5	76.5	0.45128	2.82205	4.33729	1.27354
7.2039	77.5	75.75	0.4491	2.82205	4.32744	1.26738
7.2208	76	75.125	0.446919	2.82205	4.31915	1.26123
7.2377	75	75.125	0.444739	2.82205	4.31915	1.25508
7.2546	74.5	75.5	0.442559	2.82205	4.32413	1.24893
7.2714	75	76	0.440379	2.82205	4.33073	1.24277
7.2883	76	76.125	0.438199	2.82205	4.33238	1.23662
7.3052	76.5	75.875	0.436019	2.82205	4.32909	1.23047
7.322	76.5	75.25	0.433839	2.82205	4.32082	1.22432
7.3389	75.5	74.375	0.431659	2.82205	4.30912	1.21816
7.3558	75	73.75	0.429479	2.82205	4.30068	1.21201
7.3727	74	73.125	0.427299	2.82205	4.29217	1.20586
7.3895	73	72.75	0.425118	2.82205	4.28703	1.19971
7.4064	73	72.5	0.422938	2.82205	4.28359	1.19356
7.4233	72.5	72.25	0.420758	2.82205	4.28013	1.1874
7.4401	72.5	72.125	0.418578	2.82205	4.2784	1.18125
7.457	72	71.875	0.416398	2.82205	4.27493	1.1751
7.4739	72	71.625	0.414218	2.82205	4.27144	1.16895
7.4908	72	71.25	0.412038	2.82205	4.26619	1.16279
7.5076	71.5	70.875	0.409858	2.82205	4.26092	1.15664
7.5245	71	70	0.407678	2.82205	4.2485	1.15049
7.5414	70.5	69.125	0.405498	2.82205	4.23592	1.14434
7.5582	70.5	68.5	0.403318	2.82205	4.22683	1.13818
7.5751	68	67.75	0.401137	2.82205	4.21582	1.13203
7.592	67.5	67.5	0.398957	2.82205	4.21213	1.12588
7.6089	68	67.125	0.396777	2.82205	4.20656	1.11973
7.6257	67.5	66	0.394597	2.82205	4.18965	1.11357
7.6426	67	65	0.392417	2.82205	4.17439	1.10742
7.6595	66	64.5	0.390237	2.82205	4.16667	1.10127
7.6763	63.5	64	0.388057	2.82205	4.15888	1.09512
7.6932	63.5	64.375	0.385877	2.82205	4.16473	1.08897
7.7101	65	64.625	0.383697	2.82205	4.1686	1.08281
7.7269	64	64.625	0.381517	2.82205	4.1686	1.07666
7.7438	65	64.75	0.379336	2.82205	4.17053	1.07051
7.7607	64.5	64.75	0.377156	2.82205	4.17053	1.06436
7.7776	65	65	0.374976	2.82205	4.17439	1.0582
7.7944	64.5	64.625	0.372796	2.82205	4.1686	1.05205
7.8113	65	64.5	0.370616	2.82205	4.16667	1.0459
7.8282	65.5	63.875	0.368436	2.82205	4.15693	1.03975
7.845	63.5	62.875	0.366256	2.82205	4.14115	1.03359
7.8619	64	62.25	0.364076	2.82205	4.13116	1.02744
7.8788	62.5	60.875	0.361896	2.82205	4.10882	1.02129
7.8957	61.5	59.5	0.359716	2.82205	4.08598	1.01514
7.9125	61	58.25	0.357536	2.82205	4.06474	1.00898
7.9294	58.5	57.5	0.355355	2.82205	4.05178	1.00283
7.9463	57	57.25	0.353175	2.82205	4.04743	0.99668
7.9631	56.5	57.125	0.350995	2.82205	4.04524	0.990528
7.98	58	57.25	0.348815	2.82205	4.04743	0.984375
7.9969	57.5	56.75	0.346635	2.82205	4.03866	0.978223
8.0138	56.5	56.375	0.344455	2.82205	4.03203	0.972071
8.0306	57	56.25	0.342275	2.82205	4.02981	0.965918
8.0475	56	56	0.340095	2.82205	4.02535	0.959766
8.0644	56	55.875	0.337915	2.82205	4.02312	0.953614
8.0812	56	55.75	0.335735	2.82205	4.02088	0.947461
8.0981	56	55.5	0.333555	2.82205	4.01638	0.941309
8.115	55.5	55.375	0.331374	2.82205	4.01413	0.935157
8.1319	55.5	54.75	0.329194	2.82205	4.00278	0.929004
8.1487	55	54	0.327014	2.82205	3.98898	0.922852
8.1656	55.5	53.125	0.324834	2.82205	3.97265	0.916699
8.1825	53	51.75	0.322654	2.82205	3.94642	0.910547
8.1993	52.5	51.375	0.320474	2.82205	3.93915	0.904395
8.2162	51.5	50.875	0.318294	2.82205	3.92937	0.898242
8.2331	50	50.375	0.316114	2.82205	3.9195	0.89209
8.25	51.5	50	0.313934	2.82205	3.91202	0.885938
8.2668	50.5	49.125	0.311754	2.82205	3.89437	0.879785
8.2837	49.5	48.5	0.309573	2.82205	3.88156	0.873633
8.3006	48.5	48.375	0.307393	2.82205	3.87898	0.867481
8.3174	48	48.625	0.305213	2.82205	3.88414	0.861328
8.3343	48	48	0.303033	2.82205	3.8712	0.855176
8.3512	49	47.75	0.300853	2.82205	3.86598	0.849024
8.3681	49.5	47.625	0.298673	2.82205	3.86336	0.842871
8.3849	45.5	47.5	0.296493	2.82205	3.86073	0.836719
8.4018	47	48.375	0.294313	2.82205	3.87898	0.830567
8.4187	48.5	48.5	0.292133	2.82205	3.88156	0.824414
8.4355	49	47.625	0.289953	2.82205	3.86336	0.818262
8.4524	49	45.875	0.287773	2.82205	3.82592	0.81211
8.4693	47.5	44.375	0.285592	2.82205	3.79268	0.805957
8.4861	45	43.375	0.283412	2.82205	3.76988	0.799805
8.503	42	43.125	0.281232	2.82205	3.7641	0.793653
8.5199	43	43.875	0.279052	2.82205	3.78134	0.7875
8.5368	43.5	44.125	0.276872	2.82205	3.78703	0.781348
8.5536	44	44.125	0.274692	2.82205	3.78703	0.775196
8.5705	45	43.75	0.272512	2.82205	3.77849	0.769043
8.5874	44	42.875	0.270332	2.82205	3.75829	0.762891
8.6042	43.5	42.25	0.268152	2.82205	3.7436	0.756739
8.6211	42.5	41.625	0.265972	2.82205	3.7287	0.750586
8.638	41.5	41.375	0.263791	2.82205	3.72268	0.744434
8.6549	41.5	41.375	0.261611	2.82205	3.72268	0.738281
8.6717	41	41.375	0.259431	2.82205	3.72268	0.732129
8.6886	41.5	41.5	0.257251	2.82205	3.72569	0.725977
8.7055	41.5	41.625	0.255071	2.82205	3.7287	0.719824
8.7223	41.5	41.625	0.252891	2.82205	3.7287	0.713672
8.7392	41.5	41.25	0.250711	2.82205	3.71965	0.70752
8.7561	42	41	0.248531	2.82205	3.71357	0.701367
8.773	41.5	40.5	0.246351	2.82205	3.7013	0.695215
8.7898	40	39.875	0.244171	2.82205	3.68575	0.689063
8.8067	40.5	39.75	0.241991	2.82205	3.68261	0.68291
8.8236	40	39.375	0.23981	2.82205	3.67313	0.676758
8.8404	39	39	0.23763	2.82205	3.66356	0.670606
8.8573	39.5	38.875	0.23545	2.82205	3.66035	0.664453
8.8742	39	38	0.23327	2.82205	3.63759	0.658301
8.8911	38.5	37.375	0.23109	2.82205	3.621	0.652149
8.9079	38.5	36.75	0.22891	2.82205	3.60414	0.645996
8.9248	36	35.625	0.22673	2.82205	3.57305	0.639844
8.9417	36.5	35.25	0.22455	2.82205	3.56247	0.633692
8.9585	36	34.5	0.22237	2.82205	3.54096	0.627539
8.9754	34	33.875	0.22019	2.82205	3.52268	0.621387
8.9923	34.5	33.625	0.218009	2.82205	3.51527	0.615235
9.0092	33.5	33.375	0.215829	2.82205	3.50781	0.609082
9.026	33.5	33.125	0.213649	2.82205	3.50029	0.60293
9.0429	33	32.5	0.211469	2.82205	3.48124	0.596778
9.0598	33.5	32.25	0.209289	2.82205	3.47352	0.590625
9.0766	32.5	31.875	0.207109	2.82205	3.46182	0.584473
9.0935	31	32	0.204929	2.82205	3.46574	0.57832
9.1104	32	32	0.202749	2.82205	3.46574	0.572168
9.1272	32	31.625	0.200569	2.82205	3.45395	0.566016
9.1441	33	31.375	0.198389	2.82205	3.44601	0.559863
9.161	31	30.875	0.196209	2.82205	3.42995	0.553711
9.1779	30.5	30.875	0.194028	2.82205	3.42995	0.547559
9.1947	31	30.625	0.191848	2.82205	3.42182	0.541406
9.2116	31	30.25	0.189668	2.82205	3.4095	0.535254
9.2285	31	29.75	0.187488	2.82205	3.39283	0.529102
9.2453	29.5	29	0.185308	2.82205	3.3673	0.522949
9.2622	29.5	28.625	0.183128	2.82205	3.35428	0.516797
9.2791	29	28.25	0.180948	2.82205	3.34109	0.510645
9.296	28	27.75	0.178768	2.82205	3.32324	0.504492
9.3128	28	27.625	0.176588	2.82205	3.31872	0.49834
9.3297	28	27.375	0.174408	2.82205	3.30963	0.492188
9.3466	27	27	0.172227	2.82205	3.29584	0.486035
9.3634	27.5	26.75	0.170047	2.82205	3.28653	0.479883
9.3803	27	26.25	0.167867	2.82205	3.26767	0.473731
9.3972	26.5	26	0.165687	2.82205	3.2581	0.467578
9.4141	26	25.875	0.163507	2.82205	3.25328	0.461426
9.4309	25.5	25.875	0.161327	2.82205	3.25328	0.455274
9.4478	26	25.5	0.159147	2.82205	3.23868	0.449121
9.4647	26	24.875	0.156967	2.82205	3.21386	0.442969
9.4815	26	24.25	0.154787	2.82205	3.18842	0.436817
9.4984	24	23.25	0.152607	2.82205	3.14631	0.430664
9.5153	23.5	22.625	0.150427	2.82205	3.11906	0.424512
9.5322	23.5	22.25	0.148246	2.82205	3.10234	0.41836
9.549	22	21.875	0.146066	2.82205	3.08534	0.412207
9.5659	21.5	21.875	0.143886	2.82205	3.08534	0.406055
9.5828	22	22	0.141706	2.82205	3.09104	0.399902
9.5996	22	21.75	0.139526	2.82205	3.07961	0.39375
9.6165	22	21.625	0.137346	2.82205	3.07385	0.387598
9.6334	22	21.25	0.135166	2.82205	3.05636	0.381445
9.6503	21	20.875	0.132986	2.82205	3.03855	0.375293
9.6671	21.5	20.875	0.130806	2.82205	3.03855	0.369141
9.684	20.5	20.5	0.128626	2.82205	3.02042	0.362988
9.7009	20.5	20.5	0.126445	2.82205	3.02042	0.356836
9.7177	21	20.5	0.124265	2.82205	3.02042	0.350684
9.7346	20	20.25	0.122085	2.82205	3.00815	0.344531
9.7515	20.5	20.25	0.119905	2.82205	3.00815	0.338379
9.7683	20.5	19.875	0.117725	2.82205	2.98946	0.332227
9.7852	20	19.5	0.115545	2.82205	2.97041	0.326074
9.8021	20	19.25	0.113365	2.82205	2.95751	0.319922
9.819	19	19	0.111185	2.82205	2.94444	0.31377
9.8358	19	19.25	0.109005	2.82205	2.95751	0.307617
9.8527	19	19.5	0.106825	2.82205	2.97041	0.301465
9.8696	19	19.625	0.104645	2.82205	2.9768	0.295313
9.8864	20	19.625	0.102464	2.82205	2.9768	0.28916
9.9033	20	19.125	0.100284	2.82205	2.951	0.283008
9.9202	19.5	18.75	0.0981043	2.82205	2.93119	0.276856
9.9371	19	18.25	0.0959242	2.82205	2.90417	0.270703
9.9539	18	17.625	0.0937441	2.82205	2.86932	0.264551
9.9708	18.5	17.25	0.091564	2.82205	2.84781	0.258399
9.9877	17.5	16.75	0.0893839	2.82205	2.8184	0.252246
10.0045	16.5	16.375	0.0872038	2.82205	2.79576	0.246094
10.0214	16.5	16.25	0.0850237	2.82205	2.78809	0.239941
10.0383	16.5	16	0.0828436	2.82205	2.77259	0.233789
10.0552	16	15.75	0.0806635	2.82205	2.75684	0.227637
10.072	16	15.625	0.0784834	2.82205	2.74887	0.221484
10.0889	15.5	15.5	0.0763033	2.82205	2.74084	0.215332
10.1058	15.5	15.625	0.0741232	2.82205	2.74887	0.20918
10.1226	15.5	15.5	0.0719431	2.82205	2.74084	0.203027
10.1395	15.5	15.25	0.069763	2.82205	2.72458	0.196875
10.1564	16	15	0.0675829	2.82205	2.70805	0.190723
10.1733	15	14.5	0.0654028	2.82205	2.67415	0.18457
10.1901	14.5	14.25	0.0632227	2.82205	2.65676	0.178418
10.207	14.5	14.125	0.0610427	2.82205	2.64795	0.172266
10.2239	14	14	0.0588626	2.82205	2.63906	0.166113
10.2407	14	14	0.0566825	2.82205	2.63906	0.159961
10.2576	14	14	0.0545024	2.82205	2.63906	0.153809
10.2745	14	13.875	0.0523223	2.82205	2.63009	0.147656
10.2914	14	13.75	0.0501422	2.82205	2.62104	0.141504
10.3082	14	13.5	0.0479621	2.82205	2.60269	0.135352
10.3251	13.5	13.125	0.045782	2.82205	2.57452	0.129199
10.342	13.5	12.875	0.0436019	2.82205	2.55529	0.123047
10.3588	13	12.625	0.0414218	2.82205	2.53568	0.116895
10.3757	12.5	12.5	0.0392417	2.82205	2.52573	0.110742
10.3926	12.5	12.625	0.0370616	2.82205	2.53568	0.10459
10.4094	12.5	12.25	0.0348815	2.82205	2.50553	0.0984375
10.4263	12.5	11.875	0.0327014	2.82205	2.47444	0.0922852
10.4432	13	11.25	0.0305213	2.82205	2.42037	0.0861328
10.4601	11	10.5	0.0283412	2.82205	2.35138	0.0799805
10.4769	11	10.25	0.0261611	2.82205	2.32728	0.0738281
10.4938	10	10	0.023981	2.82205	2.30259	0.0676758
10.5107	10	10	0.0218009	2.82205	2.30259	0.0615235
10.5275	10	10	0.0196209	2.82205	2.30259	0.0553711
10.5444	10	9.75	0.0174408	2.82205	2.27727	0.0492188
10.5613	10	9.625	0.0152607	2.82205	2.26436	0.0430664
10.5782	10	9.375	0.0130806	2.82205	2.23805	0.0369141
10.595	9	9.125	0.0109005	2.82205	2.21102	0.0307617
10.6119	9.5	9.125	0.00872038	2.82205	2.21102	0.0246094
10.6288	9	8.75	0.00654028	2.82205	2.16905	0.018457
10.6456	9	8.75	0.00436019	2.82205	2.16905	0.0123047
10.6625	9	8.75	0.00218009	2.82205	2.16905	0.00615235
10.6794	8	8.75	0	2.82205	2.16905	0

## Sheet: Core 2 Slab B
Dist (cm)	CRUDE	Optical density	Thickness of the slice (cm)	ln COD	Density (g cm-3)
0	32.593	27.473	0.6226	3.3132	0.597989
0.0169	28.311	26.6455	0.622597	3.28262	0.57791
0.0337	29.974	25.9034	0.622593	3.25438	0.559967
0.0506	28.98	25.1689	0.62259	3.22561	0.542264
0.0675	26.779	24.7584	0.622587	3.20916	0.532398
0.0844	24.044	24.2499	0.622583	3.18841	0.520203
0.1012	21.63	23.7166	0.62258	3.16618	0.507445
0.1181	20.853	22.5377	0.622577	3.11519	0.479358
0.135	19.967	21.7193	0.622573	3.0782	0.459961
0.1518	18.558	20.7902	0.62257	3.03448	0.438043
0.1687	20.653	19.9254	0.622567	2.99199	0.417743
0.1856	18.657	19.1507	0.622563	2.95234	0.399647
0.2025	17.317	18.6229	0.62256	2.92439	0.387367
0.2193	17.267	18.2329	0.622557	2.90323	0.37832
0.2362	17.672	17.9575	0.622553	2.88801	0.371946
0.2531	17.896	18.065	0.62255	2.89398	0.374435
0.2699	17.737	18.6392	0.622547	2.92527	0.387755
0.2868	16.708	19.3024	0.622543	2.96023	0.403197
0.3037	17.183	20.4253	0.62254	3.01677	0.429485
0.3206	16.56	22.0678	0.622537	3.09412	0.468238
0.3374	17.273	24.3678	0.622533	3.19326	0.523072
0.3543	21.364	27.1891	0.62253	3.30282	0.591157
0.3712	26.023	31.204	0.622527	3.44055	0.689467
0.388	29.274	35.9991	0.622523	3.58349	0.808824
0.4049	33.255	40.7723	0.62252	3.708	0.929505
0.4218	38.669	45.3933	0.622517	3.81536	1.04793
0.4386	47.168	49.5509	0.622513	3.903	1.15569
0.4555	54.348	52.7602	0.62251	3.96576	1.23961
0.4724	70.09	54.9027	0.622507	4.00556	1.29597	Extension	Density	Calcification
0.4893	80.073	55.8088	0.622503	4.02193	1.31989	0.6411	0.838546	0.537592
0.5061	78.76	55.7199	0.6225	4.02034	1.31755
0.523	77.256	55.0752	0.622497	4.0087	1.30054
0.5399	70.609	54.0243	0.622493	3.98943	1.27286
0.5567	58.994	52.2008	0.62249	3.9551	1.22498
0.5736	49.216	49.6809	0.622487	3.90562	1.15913
0.5905	37.802	45.8705	0.622483	3.82582	1.0603
0.6074	28.119	41.4336	0.62248	3.72409	0.94642
0.6242	24.873	37.1275	0.622477	3.61436	0.837254
0.6411	25.008	32.9791	0.622473	3.49587	0.733479
0.658	23.462	29.3794	0.62247	3.38029	0.644653
0.6748	21.59	26.8371	0.622467	3.28978	0.582675
0.6917	20.555	25.2574	0.622463	3.22912	0.544505
0.7086	22.393	24.7517	0.62246	3.20889	0.532346
0.7255	22.78	25.1108	0.622457	3.2233	0.540983
0.7423	23.327	25.95	0.622453	3.25617	0.561217
0.7592	23.813	26.3598	0.62245	3.27184	0.571127
0.7761	25.944	26.7774	0.622447	3.28756	0.581246
0.7929	28.68	27.3077	0.622443	3.30717	0.594121
0.8098	31.228	27.7246	0.62244	3.32232	0.604264
0.8267	32.788	28.1396	0.622437	3.33718	0.614379
0.8436	35.782	28.7128	0.622433	3.35734	0.628375
0.8604	30.335	29.067	0.62243	3.3696	0.637043
0.8773	28.891	29.3005	0.622427	3.3776	0.642764
0.8942	28.484	29.3972	0.622423	3.3809	0.645139
0.911	25.975	29.3816	0.62242	3.38037	0.64476
0.9279	27.788	29.4282	0.622417	3.38195	0.645904
0.9448	30.231	29.9268	0.622413	3.39875	0.658143
0.9617	27.932	31.2078	0.62241	3.44067	0.689691
0.9785	26.848	33.9807	0.622407	3.52579	0.758485
0.9954	27.202	37.5678	0.622403	3.62615	0.848452
1.0123	28.477	40.3802	0.6224	3.69834	0.919704
1.0291	31.833	42.9624	0.622573	3.76032	0.985358
1.046	39.27	44.8592	0.622746	3.80353	1.03378
1.0629	52.436	45.9917	0.622919	3.82846	1.06268
1.0797	66.382	46.7084	0.623092	3.84392	1.08089
1.0966	75.523	47.0198	0.623264	3.85057	1.08864
1.1135	65.046	47.1769	0.623437	3.8539	1.0924
1.1304	59.543	47.372	0.62361	3.85803	1.09715	0.4217	0.72398	0.305302
1.1472	52.446	47.2086	0.623783	3.85458	1.09262
1.1641	44.954	46.3221	0.623956	3.83562	1.06943
1.181	37.249	44.2947	0.624129	3.79086	1.01701
1.1978	30.896	41.2065	0.624302	3.7186	0.937884
1.2147	29.245	37.4325	0.624475	3.62254	0.842239
1.2316	31.013	34.4249	0.624647	3.53878	0.766807
1.2485	29.709	31.6497	0.62482	3.45473	0.697903
1.2653	27.745	29.2751	0.624993	3.37674	0.639505
1.2822	26.08	27.7198	0.625166	3.32215	0.601512
1.2991	26.236	26.682	0.625339	3.28399	0.576256
1.3159	26.461	26.5092	0.625512	3.27749	0.57193
1.3328	25.947	26.7181	0.625685	3.28534	0.576808
1.3497	23.465	26.7182	0.625858	3.28534	0.57665
1.3666	21.576	26.7569	0.626031	3.28679	0.577425
1.3834	24.735	26.9304	0.626203	3.29326	0.581447
1.4003	23.758	26.9842	0.626376	3.29525	0.582583
1.4172	28.649	27.2063	0.626549	3.30345	0.58778
1.434	31.961	27.6142	0.626722	3.31833	0.597466
1.4509	31.014	28.0975	0.626895	3.33568	0.608991
1.4678	30.213	29.0105	0.627068	3.36766	0.630958
1.4847	30	30.6152	0.627241	3.4215	0.66988
1.5015	26.779	31.9442	0.627414	3.46399	0.702247
1.5184	29.124	33.032	0.627586	3.49748	0.728807
1.5353	31.763	33.6959	0.627759	3.51738	0.744982
1.5521	32.231	33.7942	0.627932	3.52029	0.747202	0.793	0.560986	0.444862
1.569	35.333	33.6104	0.628105	3.51484	0.742461
1.5859	42.438	32.9832	0.628278	3.496	0.726805
1.6028	42.012	32.0321	0.628451	3.46674	0.703242
1.6196	37.899	31.127	0.628624	3.43808	0.680898
1.6365	37.28	29.9803	0.628797	3.40054	0.652763
1.6534	33.238	28.6114	0.628969	3.3538	0.619393
1.6702	28.625	27.1765	0.629142	3.30235	0.584642
1.6871	22.06	25.3402	0.629315	3.23239	0.54055
1.704	17.635	23.0157	0.629488	3.13618	0.485339
1.7208	15.013	20.6969	0.629661	3.02999	0.430939
1.7377	14.217	18.6417	0.629834	2.9254	0.383325
1.7546	13.967	16.7503	0.630007	2.81842	0.340059
1.7715	13.578	15.4659	0.63018	2.73864	0.310983
1.7883	11.461	14.7452	0.630353	2.69091	0.29476
1.8052	12.219	14.6015	0.630525	2.68113	0.291475
1.8221	11.868	15.1135	0.630698	2.71559	0.302831
1.8389	11.181	15.6196	0.630871	2.74853	0.314092
1.8558	12.692	15.9018	0.631044	2.76643	0.320348
1.8727	16.541	16.0571	0.631217	2.77615	0.323756
1.8896	19.255	16.1885	0.63139	2.7843	0.326627
1.9064	20.193	16.3865	0.631563	2.79646	0.331001
1.9233	24.291	16.4593	0.631736	2.80089	0.332554
1.9402	21.592	16.4753	0.631908	2.80186	0.332824
1.957	17.885	16.6013	0.632081	2.80948	0.335577
1.9739	15.986	16.7662	0.632254	2.81937	0.33921
1.9908	15.286	16.8165	0.632427	2.82236	0.340252
2.0077	14.035	16.7762	0.6326	2.81996	0.339248
2.0245	13.166	16.7617	0.632692	2.8191	0.338873
2.0414	12.076	16.5265	0.632783	2.80496	0.333517
2.0583	12.819	16.6705	0.632875	2.81364	0.336716
2.0751	14.836	17.1718	0.632966	2.84327	0.347994
2.092	17.194	17.7494	0.633058	2.87635	0.361042
2.1089	18.731	18.7406	0.633149	2.93069	0.383578
2.1258	20.005	20.0395	0.633241	2.99771	0.41333
2.1426	21.233	21.977	0.633332	3.09	0.458143
2.1595	23.464	25.002	0.633424	3.21896	0.529044
2.1764	24.402	28.5917	0.633515	3.35312	0.614476
2.1932	23.495	32.3685	0.633607	3.47719	0.705707
2.2101	28.172	36.2951	0.633698	3.59168	0.801861
2.227	30.921	39.9181	0.63379	3.68683	0.891639
2.2439	38.353	43.228	0.633881	3.76649	0.974464
2.2607	51.401	46.1492	0.633973	3.83188	1.04815
2.2776	59.485	48.4594	0.634064	3.88073	1.10676
2.2945	63.935	50.3055	0.634156	3.91811	1.15379
2.3113	68.239	51.8817	0.634247	3.94897	1.19407
2.3282	65.83	52.9278	0.634339	3.96893	1.22081
2.3451	63.034	53.6873	0.634431	3.98318	1.24022	0.6411	0.977074	0.626402
2.3619	59.208	53.5892	0.634522	3.98135	1.23751
2.3788	53.497	52.1358	0.634614	3.95385	1.19991
2.3957	48.401	49.8672	0.634705	3.90936	1.14158
2.4126	43.986	47.2965	0.634797	3.85644	1.0759
2.4294	41.771	44.4115	0.634888	3.7935	1.00272
2.4463	40.795	41.5838	0.63498	3.72771	0.931547
2.4632	37.077	38.7974	0.635071	3.65835	0.861983
2.48	32.508	36.3358	0.635163	3.5928	0.801014
2.4969	29.993	34.4708	0.635254	3.54011	0.755128
2.5138	30.516	33.2349	0.635346	3.5036	0.724848
2.5307	30.734	32.3508	0.635437	3.47664	0.703243
2.5475	29.07	31.6783	0.635529	3.45563	0.686837
2.5644	26.81	31.3371	0.63562	3.4448	0.678481
2.5813	27.207	31.1606	0.635712	3.43915	0.674118
2.5981	29.253	31.1745	0.635803	3.4396	0.674356
2.615	32.334	31.6076	0.635895	3.4534	0.684731
2.6319	32.492	32.1147	0.635986	3.46931	0.696911
2.6488	33.029	32.2645	0.636078	3.47397	0.700443
2.6656	36.359	32.2805	0.636169	3.47446	0.70073
2.6825	34.783	32.4673	0.636261	3.48023	0.705159
2.6994	32.688	32.6899	0.636353	3.48707	0.710459
2.7162	35.624	32.8245	0.636444	3.49118	0.713625
2.7331	37.108	32.9385	0.636536	3.49464	0.71629
2.75	32.682	33.2823	0.636627	3.50503	0.724541
2.7669	29.278	33.8614	0.636719	3.52228	0.738529
2.7837	29.238	35.0462	0.63681	3.55667	0.767338
2.8006	30.101	37.4175	0.636902	3.62214	0.825435
2.8175	31.003	40.8202	0.636993	3.70918	0.909576
2.8343	33.816	44.8024	0.637085	3.80226	1.00909
2.8512	36.961	48.9883	0.637176	3.89158	1.11479
2.8681	40.557	53.0638	0.637268	3.97149	1.21869
2.885	51.761	56.7439	0.637359	4.03855	1.31328
2.9018	65.611	60.386	0.637451	4.10076	1.40757
2.9187	76.922	64.0172	0.637542	4.15915	1.50221
2.9356	87.393	67.0299	0.637634	4.20514	1.58116
2.9524	91.525	68.9237	0.637725	4.233	1.6309
2.9693	85.663	70.0841	0.637817	4.2497	1.66136
2.9862	77.12	70.9369	0.637908	4.26179	1.68372	0.5567	1.38033	0.768432
3.0031	76.585	70.9018	0.638	4.2613	1.68254
3.0199	77.307	69.5518	0.638132	4.24207	1.64646
3.0368	70.168	66.8562	0.638263	4.20254	1.57503
3.0537	58.435	63.7455	0.638395	4.1549	1.4931
3.0705	52.046	60.2318	0.638527	4.0982	1.40119
3.0874	51.644	56.6192	0.638658	4.03635	1.30739
3.1043	51.305	53.4175	0.63879	3.97814	1.22484
3.1211	48.06	50.4538	0.638922	3.92106	1.14895
3.138	41.879	47.6996	0.639053	3.86492	1.07891
3.1549	46.955	45.5306	0.639185	3.81838	1.02405
3.1718	45.846	44.0772	0.639317	3.78594	0.987404
3.1886	38.699	43.3079	0.639448	3.76834	0.967976
3.2055	35.499	42.7552	0.63958	3.75549	0.953992
3.2224	38.057	42.8529	0.639712	3.75777	0.95623
3.2392	41.502	43.9131	0.639843	3.78221	0.982488
3.2561	41.971	45.6202	0.639975	3.82035	1.02503
3.273	39.541	46.8468	0.640107	3.84688	1.05564
3.2899	42.045	48.3949	0.640238	3.87939	1.09446
3.3067	44.459	50.2328	0.64037	3.91667	1.14075
3.3236	52.575	52.1249	0.640502	3.95364	1.1886
3.3405	61.842	54.1824	0.640633	3.99236	1.24086
3.3573	64.071	56.8552	0.640765	4.04051	1.30916
3.3742	62.901	59.935	0.640897	4.09326	1.38833
3.3911	65.972	63.2602	0.641028	4.14726	1.47432
3.408	62.591	66.5999	0.64116	4.1987	1.5612
3.4248	60.097	70.1015	0.641292	4.24994	1.65282
3.4417	64.804	72.605	0.641423	4.28503	1.71853
3.4586	76.248	74.1695	0.641555	4.30635	1.75958
3.4754	82.009	75.4653	0.641687	4.32367	1.79358
3.4923	82.768	76.84	0.641818	4.34173	1.82974
3.5092	85.462	77.6487	0.64195	4.35219	1.85088
3.5261	89.98	78.1046	0.642082	4.35805	1.86264
3.5429	85.12	78.4318	0.642213	4.36223	1.87097	0.6917	1.26824	0.87724
3.5598	82.18	78.351	0.642345	4.3612	1.86843
3.5767	80.917	76.8072	0.642477	4.3413	1.82699
3.5935	80.772	74.4285	0.642608	4.30984	1.76355
3.6104	76.485	71.7705	0.64274	4.27347	1.69301
3.6273	68.518	68.946	0.642872	4.23332	1.61843
3.6442	64.351	65.8162	0.643003	4.18687	1.53628
3.661	63.753	62.8981	0.643135	4.14152	1.4601
3.6779	56.179	60.0745	0.643267	4.09558	1.38681
3.6948	51.085	57.3282	0.643398	4.04879	1.31592
3.7116	48.215	54.5922	0.64353	3.99989	1.24572
3.7285	48.743	52.3208	0.643662	3.95739	1.18773
3.7454	49.293	50.286	0.643793	3.91773	1.13602
3.7622	47.184	48.5449	0.643925	3.88249	1.09196
3.7791	45.473	47.1542	0.644057	3.85342	1.05686
3.796	45.215	45.9752	0.644188	3.8281	1.02718
3.8129	45.205	45.0422	0.64432	3.8076	1.00372
3.8297	46.956	44.8331	0.644452	3.80295	0.998316
3.8466	42.066	44.6478	0.644583	3.79881	0.993507
3.8635	41.717	44.2797	0.644715	3.79053	0.984161
3.8803	45.674	43.6438	0.644847	3.77606	0.96819
3.8972	40.851	42.7122	0.644978	3.75449	0.944945
3.9141	38.957	41.8253	0.64511	3.7335	0.922868
3.931	45.496	41.246	0.645242	3.71955	0.908417
3.9478	46.335	40.6552	0.645373	3.70513	0.893715
3.9647	44.507	40.3322	0.645505	3.69715	0.885605
3.9816	38.917	40.2762	0.645637	3.69576	0.884052
3.9984	33.363	40.2206	0.645768	3.69438	0.88251
4.0153	33.685	41.3955	0.6459	3.72317	0.911165
4.0322	37.674	43.3404	0.645975	3.76908	0.958998
4.0491	39.276	44.8667	0.646049	3.8037	0.996681
4.0659	37.866	46.6475	0.646124	3.84262	1.04085
4.0828	40.989	49.2339	0.646198	3.89658	1.10538
4.0997	44.952	52.7081	0.646273	3.96477	1.19271
4.1165	56.124	56.7437	0.646347	4.03854	1.29501
4.1334	64.241	60.7725	0.646422	4.10714	1.39796
4.1503	65.338	64.4394	0.646497	4.16573	1.49232
4.1672	69.485	67.8145	0.646571	4.21678	1.5797
4.184	78.131	71.0258	0.646646	4.26304	1.66329
4.2009	84.081	73.5774	0.64672	4.29834	1.72997
4.2178	85.826	75.1528	0.646795	4.31952	1.77119
4.2346	86.06	75.2969	0.646869	4.32144	1.77478	0.6749	0.98614	0.665546
4.2515	85.343	74.4035	0.646944	4.3095	1.75107
4.2684	83.153	73.2928	0.647019	4.29446	1.7217
4.2853	79.613	71.6255	0.647093	4.27145	1.67782
4.3021	74.159	68.9662	0.647168	4.23362	1.60821
4.319	65.433	65.5977	0.647242	4.18354	1.52056
4.3359	57.997	61.7271	0.647317	4.12272	1.42054
4.3527	52.626	57.361	0.647392	4.04936	1.30864
4.3696	50.899	52.6597	0.647466	3.96385	1.1893
4.3865	47.811	47.8801	0.647541	3.8687	1.06927
4.4033	43.56	43.213	0.647615	3.76614	0.953429
4.4202	40.29	38.8825	0.64769	3.66055	0.847262
4.4371	35.508	35.3147	0.647764	3.5643	0.76082
4.454	29.301	32.556	0.647839	3.48296	0.69467
4.4708	24.226	30.5538	0.647914	3.41949	0.647053
4.4877	21.018	29.1256	0.647988	3.37162	0.613295
4.5046	18.941	28.3907	0.648063	3.34606	0.595968
4.5214	17.863	28.5432	0.648137	3.35142	0.599477
4.5383	19.051	28.9345	0.648212	3.36504	0.608593
4.5552	22.134	29.6563	0.648286	3.38967	0.625502
4.5721	26.597	30.8338	0.648361	3.42861	0.653228
4.5889	32.333	32.2892	0.648436	3.47473	0.68768
4.6058	38.257	33.9281	0.64851	3.52424	0.726696
4.6227	45.543	35.6506	0.648585	3.57377	0.767936
4.6395	45.377	37.5133	0.648659	3.6247	0.812791
4.6564	44.891	39.5464	0.648734	3.67747	0.862045
4.6733	44.608	41.0788	0.648808	3.71549	0.899333
4.6902	43.146	42.1609	0.648883	3.74149	0.925728
4.707	42.324	42.7725	0.648958	3.7559	0.940632
4.7239	41.334	42.8043	0.649032	3.75664	0.941304
4.7408	42.078	42.1952	0.649107	3.74231	0.926248
4.7576	45.481	41.7065	0.649181	3.73066	0.91417
4.7745	42.055	41.4178	0.649256	3.72371	0.907001
4.7914	40.665	41.1561	0.649331	3.71737	0.900499
4.8083	40.284	41.1032	0.649405	3.71608	0.899103
4.8251	38.67	41.5735	0.64948	3.72746	0.910498
4.842	37.624	42.4442	0.649554	3.74819	0.931715
4.8589	39.024	43.0682	0.649629	3.76278	0.946916
4.8757	41.138	43.321	0.649703	3.76864	0.953018
4.8926	41.206	43.8011	0.649778	3.77966	0.964711
4.9095	42.458	44.1227	0.649853	3.78697	0.972514	0.523	0.764291	0.399724
4.9264	48.439	44.0686	0.649927	3.78575	0.971072
4.9432	52.653	43.9846	0.650002	3.78384	0.968893
4.9601	50.189	43.9304	0.650076	3.78261	0.967448
4.977	48.768	43.8406	0.650151	3.78056	0.96513
4.9938	48.296	43.704	0.650225	3.77744	0.961661
5.0107	44.846	43.3852	0.6503	3.77012	0.953721
5.0276	39.581	42.5884	0.650317	3.75158	0.934153
5.0444	37.578	41.0236	0.650334	3.71415	0.895878
5.0613	36.919	38.9851	0.650351	3.66318	0.846281
5.0782	37.857	37.1694	0.650368	3.61549	0.802359
5.0951	39.362	35.3518	0.650385	3.56535	0.758644
5.1119	37.062	33.4495	0.650402	3.51004	0.713175
5.1288	32.099	31.83	0.650419	3.46041	0.674704
5.1457	28.097	30.6675	0.650436	3.4232	0.647223
5.1625	26.152	29.5581	0.650453	3.38636	0.621113
5.1794	26.585	28.3168	0.650469	3.34345	0.592037
5.1963	25.139	27.0965	0.650486	3.29941	0.5636
5.2132	23.566	25.9806	0.650503	3.25735	0.537725
5.23	23.793	25.3148	0.65052	3.23139	0.522344
5.2469	24.468	25.5165	0.650537	3.23933	0.526981
5.2638	23.156	26.4812	0.650554	3.27644	0.549268
5.2806	20.782	27.5717	0.650571	3.31679	0.574575
5.2975	21.994	28.6257	0.650588	3.3543	0.599146
5.3144	24.855	30.1579	0.650605	3.40645	0.635059
5.3313	28.407	32.3268	0.650622	3.4759	0.686263
5.3481	34.721	34.4908	0.650639	3.54069	0.737748
5.365	40.638	36.5277	0.650656	3.59807	0.786555
5.3819	40.328	38.3931	0.650673	3.64788	0.831529
5.3987	40.287	39.9704	0.65069	3.68814	0.869752
5.4156	45.058	40.8744	0.650707	3.7105	0.891728
5.4325	51.762	41.1752	0.650724	3.71784	0.899036	0.7592	0.837361	0.635725
5.4494	51.924	41.0326	0.650741	3.71437	0.895538
5.4662	50.948	40.3513	0.650758	3.69762	0.878923
5.4831	47.406	39.1195	0.650775	3.66662	0.848988
5.5	41.287	38.028	0.650792	3.63832	0.822552
5.5168	33.746	36.9447	0.650808	3.60942	0.796404
5.5337	28.765	35.2374	0.650825	3.56211	0.755391
5.5506	26.554	32.8854	0.650842	3.49303	0.699282
5.5675	25.864	30.4495	0.650859	3.41607	0.641669
5.5843	24.625	27.9207	0.650876	3.32937	0.582431
5.6012	26.138	25.759	0.650893	3.24878	0.532286
5.6181	26.204	24.1188	0.65091	3.18299	0.494562
5.6349	22.863	23.1058	0.650927	3.14009	0.471407
5.6518	21.186	22.5268	0.650944	3.1147	0.458219
5.6687	20.257	22.1152	0.650961	3.09626	0.448866
5.6856	18.074	21.7484	0.650978	3.07954	0.440549
5.7024	19.304	21.5188	0.650995	3.06893	0.435347
5.7193	19.965	21.1542	0.651012	3.05184	0.427105
5.7362	20.577	20.6401	0.651029	3.02723	0.415517
5.753	21.237	20.512	0.651046	3.02101	0.412627
5.7699	21.203	20.6092	0.651063	3.02574	0.414802
5.7868	21.096	20.8303	0.65108	3.03641	0.419764
5.8036	21.641	21.2673	0.651097	3.05717	0.4296
5.8205	21.398	21.6868	0.651114	3.0767	0.439063
5.8374	19.52	22.0614	0.651131	3.09383	0.447531
5.8543	21.198	22.3702	0.651147	3.10773	0.454521
5.8711	22.45	22.7035	0.651164	3.12252	0.462079
5.888	23.131	23.2244	0.651181	3.1452	0.473924
5.9049	23.755	23.9598	0.651198	3.17638	0.490703
5.9217	24.757	24.8104	0.651215	3.21126	0.510187
5.9386	24.835	26.0183	0.651232	3.2588	0.537994
5.9555	24.591	28.1229	0.651249	3.33659	0.586808
5.9724	25.57	31.0747	0.651266	3.43639	0.655992
5.9892	27.975	34.8986	0.651283	3.55245	0.746759
6.0061	30.656	40.161	0.6513	3.6929	0.873567
6.023	32.699	46.4221	0.651302	3.83778	1.027
6.0398	37.101	52.157	0.651303	3.95426	1.16969
6.0567	46.88	57.2405	0.651305	4.04726	1.29772
6.0736	59.571	62.8218	0.651307	4.1403	1.43983
6.0905	72.161	68.601	0.651308	4.22831	1.58854
6.1073	91.542	73.7975	0.65131	4.30132	1.72352
6.1242	105.149	78.4947	0.651312	4.36303	1.84649
6.1411	99.311	82.3978	0.651314	4.41156	1.94932
6.1579	90.921	85.0893	0.651315	4.4437	2.02057
6.1748	97.147	86.8864	0.651317	4.4646	2.06829
6.1917	100.7	87.6146	0.651319	4.47295	2.08765	0.4049	1.82162	0.737573
6.2086	95.529	86.8055	0.65132	4.46367	2.06612
6.2254	91.72	84.4105	0.651322	4.43569	2.00256
6.2423	83.439	81.099	0.651324	4.39567	1.91501
6.2592	72.091	78.1659	0.651325	4.35883	1.83781
6.276	70.242	76.2902	0.651327	4.33454	1.78862
6.2929	69.038	74.402	0.651329	4.30948	1.73924
6.3098	61.642	72.0013	0.651331	4.27668	1.67668
6.3267	60.408	70.0237	0.651332	4.24883	1.62532
6.3435	62.099	68.9353	0.651334	4.23317	1.59713
6.3604	61.181	68.4596	0.651336	4.22624	1.58482
6.3773	66.537	68.6712	0.651337	4.22933	1.59029
6.3941	72.6	69.3899	0.651339	4.23974	1.60888
6.411	69.491	70.5989	0.651341	4.25701	1.64022
6.4279	69.82	72.2919	0.651342	4.28071	1.68421
6.4447	77.571	74.2755	0.651344	4.30778	1.7359
6.4616	77.255	76.2838	0.651346	4.33446	1.7884
6.4785	74.841	78.1073	0.651347	4.35808	1.83621
6.4954	79.586	79.2732	0.651349	4.3729	1.86684
6.5122	84.755	80.228	0.651351	4.38487	1.89197
6.5291	83.651	81.7729	0.651353	4.40395	1.9327
6.546	86.194	83.1452	0.651354	4.42059	1.96896
6.5628	88.207	84.2519	0.651356	4.43381	1.99825
6.5797	84.887	85.4132	0.651358	4.4475	2.02903
6.5966	81.693	86.1144	0.651359	4.45568	2.04764	1.0291	1.05256	1.08319
6.6135	85.013	85.2068	0.651361	4.44508	2.02355
6.6303	89.575	82.8141	0.651363	4.4166	1.96018
6.6472	87.659	80.002	0.651364	4.38205	1.88598
6.6641	91.959	76.9947	0.651366	4.34374	1.80697
6.6809	92.351	73.8987	0.651368	4.3027	1.726
6.6978	83.957	70.4033	0.651369	4.25424	1.63507
6.7147	67.788	66.5077	0.651371	4.19732	1.53435
6.7316	53.649	62.0808	0.651373	4.12844	1.42073
6.7484	47.094	57.3818	0.651375	4.04973	1.30116
6.7653	47.099	53.0443	0.651376	3.97113	1.1918
6.7822	47.959	48.6117	0.651378	3.88386	1.08112
6.799	39.447	44.3399	0.65138	3.79189	0.975571
6.8159	31.05	40.9101	0.651381	3.71138	0.891673
6.8328	27.464	39.0852	0.651383	3.66574	0.847365
6.8497	28.488	38.6225	0.651385	3.65384	0.836166
6.8665	31.271	39.0502	0.651386	3.66485	0.846513
6.8834	34.335	39.6684	0.651388	3.68055	0.861491
6.9003	36.818	39.8667	0.65139	3.68554	0.8663
6.9171	39.369	40.3475	0.651392	3.69753	0.877974
6.934	44.065	41.3706	0.651393	3.72257	0.902875
6.9509	47.634	42.3605	0.651395	3.74622	0.927036
6.9678	52.654	43.0865	0.651397	3.76321	0.944797
6.9846	55.135	43.4838	0.651398	3.77239	0.954528
7.0015	50.537	43.5838	0.6514	3.77468	0.956978
7.0184	45.697	43.434	0.651393	3.77124	0.953315
7.0352	44.351	43.0542	0.651387	3.76246	0.94402
7.0521	40.333	42.3677	0.65138	3.74639	0.927232
7.069	37.926	41.5491	0.651373	3.72688	0.907254
7.0858	36.435	40.5779	0.651367	3.70322	0.883611
7.1027	35.635	39.4611	0.65136	3.67531	0.856501
7.1196	34.871	38.796	0.651353	3.65832	0.840402
7.1365	34.432	38.6646	0.651347	3.65492	0.837233
7.1533	35.14	38.8788	0.65134	3.66045	0.842424
7.1702	36.992	39.7125	0.651333	3.68167	0.862634
7.1871	40.029	41.0523	0.651327	3.71485	0.895212
7.2039	40.616	42.6861	0.65132	3.75387	0.935104
7.2208	41.891	44.5559	0.651313	3.79675	0.98098
7.2377	43.989	46.6785	0.651307	3.84328	1.03333
7.2546	47.136	48.3662	0.6513	3.8788	1.07516
7.2714	51.171	49.5199	0.651293	3.90238	1.10385
7.2883	55.343	50.3296	0.651287	3.91859	1.12404
7.3052	57.674	50.4961	0.65128	3.9219	1.12821
7.322	59.943	50.1201	0.651273	3.91442	1.11884
7.3389	62.464	49.3543	0.651267	3.89903	1.09977
7.3558	56.372	48.2249	0.65126	3.87588	1.07172
7.3727	50.139	46.8353	0.651253	3.84664	1.03729
7.3895	47.518	44.9145	0.651247	3.80476	0.989903
7.4064	42.193	42.6641	0.65124	3.75336	0.934681
7.4233	35.728	40.4936	0.651233	3.70114	0.881741
7.4401	31.936	38.2295	0.651227	3.64361	0.82687
7.457	29.307	35.8851	0.65122	3.58032	0.770448
7.4739	29.071	34.3644	0.651213	3.53702	0.734081
7.4908	26.2	33.728	0.651207	3.51833	0.718922
7.5076	26.088	33.6642	0.6512	3.51643	0.717409
7.5245	29.458	34.507	0.651193	3.54116	0.737507
7.5414	30.51	36.2003	0.651187	3.58907	0.778051
7.5582	31.986	38.0675	0.65118	3.63936	0.823016
7.5751	36.603	39.6594	0.651173	3.68033	0.861557
7.592	41.866	40.7776	0.651167	3.70813	0.888742
7.6089	46.688	41.7032	0.65116	3.73058	0.911313
7.6257	53.15	42.1505	0.651153	3.74125	0.922245	0.7761	0.809021	0.627881
7.6426	57.741	41.9725	0.651147	3.73702	0.917907
7.6595	56.21	41.3098	0.65114	3.7211	0.901743
7.6763	50.001	40.2418	0.651133	3.69491	0.875753
7.6932	43.608	38.642	0.651127	3.65434	0.836969
7.7101	38.233	36.4802	0.65112	3.59677	0.784854
7.7269	31.902	33.7884	0.651113	3.52012	0.720463
7.7438	27.145	30.4953	0.651107	3.41757	0.642504
7.7607	21.894	26.7592	0.6511	3.28688	0.555246
7.7776	18.102	23.1894	0.651093	3.14369	0.473191
7.7944	15.806	20.0876	0.651087	3.0001	0.403079
7.8113	13.763	17.6622	0.65108	2.87142	0.349121
7.8282	11.694	15.9571	0.651073	2.7699	0.3117
7.845	10.34	15.0088	0.651067	2.70864	0.291088
7.8619	9.172	14.9738	0.65106	2.7063	0.290332
7.8788	9.802	16.1455	0.651053	2.78164	0.315822
7.8957	9.678	18.2852	0.651047	2.90609	0.362924
7.9125	12.077	20.8147	0.65104	3.03566	0.419438
7.9294	16.067	23.2402	0.651033	3.14588	0.474392
7.9463	19.575	25.4262	0.651027	3.23578	0.524502
7.9631	26.689	27.6384	0.65102	3.31921	0.57573
7.98	37.126	30.0235	0.651013	3.40198	0.631501
7.9969	45.919	32.4144	0.651007	3.4786	0.687932
8.0138	48.689	34.7562	0.651	3.54836	0.743678
8.0306	45.294	36.6808	0.651171	3.60225	0.789612
8.0475	40.112	38.0267	0.651342	3.63829	0.821825
8.0644	39.099	39.072	0.651514	3.66541	0.846875
8.0812	40.178	39.4587	0.651685	3.67525	0.856016
8.0981	40.884	38.9753	0.651856	3.66293	0.844091
8.115	40.121	38.1625	0.652027	3.64185	0.824238
8.1319	37.097	37.5532	0.652198	3.62576	0.80934
8.1487	33.564	37.3166	0.652369	3.61944	0.803437
8.1656	33.164	37.618	0.652541	3.62748	0.810475
8.1825	31.716	38.5379	0.652712	3.65164	0.832425
8.1993	30.842	39.9229	0.652883	3.68695	0.865681
8.2162	35.353	41.6239	0.653054	3.72868	0.90674
8.2331	40.767	43.6393	0.653225	3.77596	0.955662
8.25	42.219	46.0088	0.653397	3.82883	1.01353
8.2668	44.03	48.5698	0.653568	3.883	1.07646
8.2837	51.058	51.0735	0.653739	3.93327	1.13833
8.3006	58.183	53.8364	0.65391	3.98595	1.207
8.3174	62.997	57.0491	0.654081	4.04391	1.28739
8.3343	66.321	60.2568	0.654253	4.09861	1.36814
8.3512	67.9	62.8716	0.654424	4.14109	1.43424
8.3681	66.857	64.8447	0.654595	4.172	1.48422
8.3849	65.712	66.1245	0.654766	4.19154	1.51658
8.4018	67.634	66.2568	0.654937	4.19354	1.51957	0.6074	1.41463	0.859244
8.4187	72.607	65.2872	0.655108	4.1788	1.49436
8.4355	77.053	63.79	0.65528	4.1556	1.45576
8.4524	74.76	62.1241	0.655451	4.12913	1.41299
8.4693	67.869	60.5372	0.655622	4.10326	1.37238
8.4861	60.668	59.0198	0.655793	4.07787	1.33367
8.503	52.778	58.1715	0.655964	4.06339	1.31193
8.5199	45.577	57.4955	0.656136	4.05171	1.29458
8.5368	43.534	56.4739	0.656307	4.03378	1.26859
8.5536	44.664	55.8855	0.656478	4.0233	1.2535
8.5705	47.271	56.0797	0.656649	4.02677	1.25804
8.5874	47.13	57.1183	0.65682	4.04512	1.28376
8.6042	54.684	58.6152	0.656992	4.07099	1.32105
8.6211	58.846	60.7635	0.657163	4.10699	1.37488
8.638	59.327	62.9654	0.657334	4.14259	1.43027
8.6549	69.403	65.1844	0.657505	4.17722	1.4863
8.6717	77.285	67.557	0.657676	4.21297	1.54644
8.6886	81.371	69.1071	0.657847	4.23566	1.58572
8.7055	80.128	70.315	0.658019	4.25299	1.61628
8.7223	80.706	71.077	0.65819	4.26376	1.63543
8.7392	74.201	71.0914	0.658361	4.26397	1.63538
8.7561	72.381	70.5202	0.658532	4.2559	1.62029
8.773	75.508	69.1237	0.658703	4.2359	1.58408
8.7898	67.422	67.3196	0.658875	4.20945	1.53758
8.8067	62.833	65.0968	0.659046	4.17588	1.4806
8.8236	64.59	62.9185	0.659217	4.14184	1.425
8.8404	59.033	60.8454	0.659388	4.10834	1.3723
8.8573	51.902	59.1371	0.659559	4.07986	1.329
8.8742	51.248	58.3717	0.659731	4.06683	1.30946
8.8911	53.832	57.8142	0.659902	4.05723	1.29516
8.9079	52.475	57.9168	0.660073	4.05901	1.2974
8.9248	51.81	58.9181	0.660244	4.07615	1.32213
8.9417	53.755	59.5234	0.660415	4.08637	1.33696
8.9585	51.993	59.846	0.660586	4.09177	1.34471
8.9754	62.431	61.0752	0.660758	4.11211	1.37524
8.9923	68.26	62.2514	0.660929	4.13118	1.40449
9.0092	68.757	62.7167	0.6611	4.13863	1.41585	0.7254	0.986679	0.715737
9.026	75.849	62.5245	0.661163	4.13556	1.41087
9.0429	72.459	61.7326	0.661225	4.12281	1.3908
9.0598	63.227	60.3152	0.661288	4.09958	1.35505
9.0766	67.881	58.8006	0.661351	4.07415	1.31698
9.0935	66.539	56.2122	0.661414	4.02913	1.25228
9.1104	59.881	52.5839	0.661476	3.96241	1.16224
9.1272	49.976	48.7852	0.661539	3.88743	1.06876
9.1441	41.516	44.7315	0.661602	3.80068	0.969978
9.161	35.329	41.2822	0.661664	3.72043	0.886737
9.1779	32.303	38.7843	0.661727	3.65802	0.826949
9.1947	28.781	36.3638	0.66179	3.59358	0.769449
9.2116	21.093	34.4342	0.661853	3.53905	0.723919
9.2285	19.374	33.2219	0.661915	3.50321	0.695448
9.2453	23.151	33.1976	0.661978	3.50248	0.694814
9.2622	27.617	34.2328	0.662041	3.53318	0.718988
9.2791	30.755	35.6735	0.662103	3.57441	0.752794
9.296	36.415	37.2276	0.662166	3.61705	0.789442
9.3128	41.453	39.0183	0.662229	3.66403	0.831893
9.3297	44.122	41.1296	0.662292	3.71673	0.882242
9.3466	49.66	43.1135	0.662354	3.76384	0.929815
9.3634	54.973	44.5628	0.662417	3.7969	0.964704
9.3803	54.058	45.3262	0.66248	3.81388	0.983086
9.3972	52.507	45.7932	0.662542	3.82413	0.994311
9.4141	52.06	45.53	0.662605	3.81837	0.987838
9.4309	48.54	44.5171	0.662668	3.79587	0.963233
9.4478	45.164	43.1032	0.662731	3.7636	0.929041
9.4647	41.993	41.3171	0.662793	3.72128	0.886064
9.4815	37.54	39.4339	0.662856	3.67463	0.841
9.4984	36.826	37.8358	0.662919	3.63326	0.802949
9.5153	32.994	36.5453	0.662981	3.59855	0.772348
9.5322	28.285	36.0612	0.663044	3.58522	0.760859
9.549	25.742	36.5399	0.663107	3.59841	0.772075
9.5659	26.44	37.3641	0.663169	3.62071	0.791475
9.5828	30.492	38.2099	0.663232	3.6431	0.811437
9.5996	33.283	39.6557	0.663295	3.68023	0.845724
9.6165	35.73	42.0589	0.663358	3.73907	0.903082
9.6334	45.767	45.6721	0.66342	3.82149	0.990063
9.6503	54.763	49.7788	0.663483	3.90759	1.0899
9.6671	55.878	53.3514	0.663546	3.9769	1.17751
9.684	52.989	56.2374	0.663608	4.02958	1.24876
9.7009	56.335	58.6083	0.663671	4.07088	1.30758
9.7177	68.068	60.6077	0.663734	4.10442	1.35737
9.7346	79.965	61.8417	0.663797	4.12458	1.38815	0.6074	1.02579	0.623064
9.7515	81.672	61.6074	0.663859	4.12078	1.38214
9.7683	72.186	60.2846	0.663922	4.09908	1.34891
9.7852	63.958	58.5793	0.663985	4.07038	1.30624
9.8021	61.314	56.7702	0.664047	4.03901	1.26115
9.819	59.275	54.6658	0.66411	4.00124	1.20893
9.8358	51.772	51.7963	0.664173	3.94732	1.13817
9.8527	42.721	48.0154	0.664236	3.87152	1.04568
9.8696	37.567	44.0482	0.664298	3.78529	0.949573
9.8864	33.709	40.9987	0.664361	3.71354	0.876368
9.9033	29.47	38.7147	0.664424	3.65622	0.821942
9.9202	28.979	36.5876	0.664486	3.59971	0.771595
9.9371	30.764	34.547	0.664549	3.54232	0.723621
9.9539	30.813	32.8781	0.664612	3.49281	0.684625
9.9708	30.099	32.0402	0.664675	3.46699	0.665105
9.9877	32.542	31.9588	0.664737	3.46445	0.663156
10.0045	34.266	32.4229	0.6648	3.47887	0.673857
10.0214	33.662	33.5478	0.664913	3.51297	0.699901
10.0383	32.747	35.029	0.665027	3.55618	0.734379
10.0552	30.076	36.4556	0.66514	3.5961	0.767732
10.072	31.829	38.0914	0.665253	3.63999	0.806169
10.0889	36.509	39.8658	0.665367	3.68552	0.848081
10.1058	39.742	41.2313	0.66548	3.7192	0.88044
10.1226	44.093	42.2555	0.665593	3.74373	0.904748
10.1395	48.235	43.4742	0.665707	3.77217	0.933782
10.1564	49.31	45.2358	0.66582	3.81189	0.975975
10.1733	52.078	47.4619	0.665933	3.85993	1.0296
10.1901	53.166	49.5108	0.666047	3.90219	1.07918
10.207	50.294	51.3652	0.66616	3.93896	1.12423
10.2239	47.58	53.1747	0.666273	3.97358	1.16836
10.2407	49.505	55.0263	0.666387	4.00781	1.21368
10.2576	55.648	56.6719	0.6665	4.03728	1.25408
10.2745	59.016	57.9162	0.666613	4.059	1.28465
10.2914	58.465	58.9173	0.666727	4.07613	1.30926
10.3082	60.615	59.7697	0.66684	4.0905	1.3302
10.3251	63.266	60.3479	0.666953	4.10013	1.34436
10.342	68.164	60.8316	0.667067	4.10811	1.35617	0.9447	0.829474	0.783604
10.3588	69.628	60.7845	0.66718	4.10733	1.35476
10.3757	65.485	60.1602	0.667293	4.09701	1.339
10.3926	65.093	59.2007	0.667407	4.08093	1.31495
10.4094	64.247	58.089	0.66752	4.06198	1.28718
10.4263	57.811	56.9545	0.667633	4.04225	1.25892
10.4432	53.868	55.8854	0.667747	4.0233	1.23235
10.4601	48.892	54.3801	0.66786	3.996	1.19513
10.4769	47.532	52.7279	0.667973	3.96515	1.15445
10.4938	46.543	51.5153	0.668087	3.94188	1.12465
10.5107	44.013	50.2568	0.6682	3.91715	1.09382
10.5275	45.866	48.8838	0.668313	3.88945	1.06032
10.5444	49.368	48.0368	0.668427	3.87197	1.03964
10.5613	48.595	47.443	0.66854	3.85953	1.02513
10.5782	48.15	47.0472	0.668653	3.85115	1.01541
10.595	49.721	46.5268	0.668767	3.84003	1.0027
10.6119	48.732	45.5559	0.66888	3.81894	0.979193
10.6288	46.398	44.2272	0.668993	3.78934	0.947188
10.6456	46.801	42.4251	0.669107	3.74774	0.904033
10.6625	46.148	40.2302	0.66922	3.69462	0.85181
10.6794	43.746	38.0446	0.669333	3.63876	0.800156
10.6963	40.768	35.8243	0.669447	3.57863	0.748054
10.7131	33.921	33.6011	0.66956	3.51456	0.696277
10.73	26.739	31.6045	0.669673	3.4533	0.650122
10.7469	22.439	29.6297	0.669787	3.38878	0.604816
10.7637	20.834	27.4757	0.6699	3.3133	0.555827
10.7806	20.183	25.3708	0.670013	3.2336	0.508401
10.7975	19.286	23.5412	0.670127	3.15875	0.467547
10.8144	20.819	22.0019	0.67024	3.09113	0.433463
10.8312	22.777	20.9806	0.670353	3.0436	0.410982
10.8481	20.725	20.646	0.670467	3.02752	0.4036
10.865	18.799	20.8568	0.67058	3.03768	0.408137
10.8818	18.785	21.3227	0.670693	3.05977	0.418261
10.8987	19.96	22.0715	0.670807	3.09429	0.434626
10.9156	20.758	22.9553	0.67092	3.13355	0.454033
10.9325	20.644	23.8183	0.671033	3.17045	0.473059
10.9493	22.389	24.8153	0.671147	3.21146	0.495145
10.9662	25.18	25.9738	0.67126	3.25709	0.520944
10.9831	26.89	27.2483	0.671373	3.30499	0.549483
10.9999	29.917	28.7454	0.671487	3.35848	0.58321
11.0168	30.776	30.2125	0.6716	3.40826	0.616451
11.0337	32.038	31.6794	0.671734	3.45567	0.649842
11.0506	35.738	33.2484	0.671868	3.50401	0.685756
11.0674	35.785	34.7773	0.672002	3.54897	0.720926
11.0843	35.368	36.1508	0.672136	3.5877	0.752649
11.1012	38.247	37.4062	0.672269	3.62184	0.781744
11.118	39.033	38.4792	0.672403	3.65012	0.806673
11.1349	39.827	39.5042	0.672537	3.67641	0.830542
11.1518	41.041	40.3273	0.672671	3.69703	0.849726
11.1686	42.265	40.8743	0.672805	3.7105	0.862437
11.1855	43.035	41.7162	0.672939	3.73089	0.882125
11.2024	43.21	42.6334	0.673073	3.75264	0.903636
11.2193	43.867	43.1575	0.673207	3.76486	0.915869
11.2361	44.1	44.0372	0.673341	3.78503	0.936558
11.253	42.739	45.1843	0.673475	3.81075	0.963657
11.2699	42.849	45.8925	0.673608	3.8263	0.980347
11.2867	46.729	46.2268	0.673742	3.83356	0.988129	0.6411	1.02832	0.659256
11.3036	47.292	46.2098	0.673876	3.83319	0.987527
11.3205	45.06	45.9596	0.67401	3.82776	0.981363
11.3374	50.469	45.5282	0.674144	3.81833	0.970886
11.3542	54.74	45.0144	0.674278	3.80698	0.958467
11.3711	50.248	44.5941	0.674412	3.7976	0.948288
11.388	46.61	44.3406	0.674546	3.7919	0.942083
11.4048	42.814	43.9918	0.67468	3.784	0.933625
11.4217	39.958	43.7085	0.674814	3.77754	0.926728
11.4386	38.258	43.7344	0.674947	3.77813	0.927157
11.4555	37.421	43.1861	0.675081	3.76552	0.914002
11.4723	37.275	42.2455	0.675215	3.7435	0.891619
11.4892	39.554	41.8955	0.675349	3.73518	0.883197
11.5061	42.195	41.8335	0.675483	3.7337	0.881565
11.5229	43.609	41.8259	0.675617	3.73352	0.881211
11.5398	45.396	41.9422	0.675751	3.73629	0.883773
11.5567	43.341	42.1928	0.675885	3.74225	0.889495
11.5736	42.512	42.5057	0.676019	3.74964	0.896689
11.5904	45.698	42.8063	0.676153	3.75669	0.903596
11.6073	45.805	42.8647	0.676286	3.75805	0.904793
11.6242	42.715	42.622	0.67642	3.75237	0.898895
11.641	41.47	42.1928	0.676554	3.74225	0.888615
11.6579	41.515	41.7062	0.676688	3.73065	0.877004
11.6748	41.489	41.3632	0.676822	3.72239	0.868779
11.6917	41.183	41.1612	0.676956	3.71749	0.86387
11.7085	40.313	41.445	0.67709	3.72437	0.870354
11.7254	39.04	42.5075	0.677224	3.74968	0.895137
11.7423	38.029	44.2928	0.677358	3.79082	0.937044
11.7591	39.071	46.5292	0.677492	3.84008	0.989845
11.776	38.881	48.8738	0.677625	3.88924	1.04551
11.7929	39.886	51.3062	0.677759	3.93781	1.10357
11.8097	49.388	53.8522	0.677893	3.98624	1.16468
11.8266	59.618	56.742	0.678027	4.03851	1.23446
11.8435	65.924	60.3625	0.678161	4.10037	1.3225
11.8604	70.543	63.934	0.678295	4.15785	1.40991
11.8772	71.994	66.9427	0.678429	4.20384	1.48392
11.8941	73.111	69.6628	0.678563	4.24367	1.55112
11.911	74.28	71.4405	0.678697	4.26886	1.59508
11.9278	77.881	72.0505	0.678831	4.27737	1.60998	0.523	1.46349	0.765408
11.9447	86.107	71.8674	0.678964	4.27482	1.6051
11.9616	84.458	70.7232	0.679098	4.25877	1.57627
11.9785	78.184	69.1932	0.679232	4.2369	1.53793
11.9953	74.243	67.514	0.679366	4.21233	1.49601
12.0122	62.995	65.5349	0.6795	4.18258	1.44683
12.0291	57.318	63.2515	0.679543	4.14712	1.39055
12.0459	57.238	60.3708	0.679585	4.10051	1.31993
12.0628	51.05	56.5215	0.679628	4.03462	1.22621
12.0797	50.652	52.8977	0.67967	3.96836	1.13866
12.0966	50.165	49.9982	0.679713	3.91199	1.06911
12.1134	47.383	47.3567	0.679756	3.85771	1.00616
12.1303	44.595	45.5992	0.679798	3.81989	0.964487
12.1472	40.433	44.3878	0.679841	3.79296	0.935856
12.164	36.066	43.3625	0.679884	3.7696	0.911689
12.1809	37.348	43.2804	0.679926	3.7677	0.909703
12.1978	40.49	43.6944	0.679969	3.77722	0.91937
12.2147	39.904	44.4684	0.680011	3.79478	0.937519
12.2315	40.147	46.2828	0.680054	3.83477	0.980282
12.2484	41.57	49.5088	0.680097	3.90215	1.05684
12.2653	43.91	53.8453	0.680139	3.98612	1.16067
12.2821	49.982	59.0577	0.680182	4.07851	1.28677
12.299	56.034	64.8215	0.680225	4.17164	1.42772
12.3159	60.227	70.7185	0.680267	4.25871	1.57344
12.3328	70.97	76.9882	0.68031	4.34365	1.72993
12.3496	86.533	83.296	0.680352	4.4224	1.88886
12.3665	96.808	89.1485	0.680395	4.4903	2.03755
12.3834	103.827	94.6112	0.680438	4.54978	2.17736
12.4002	112.277	99.0402	0.68048	4.59553	2.29137
12.4171	117.151	102.158	0.680523	4.62652	2.37193
12.434	121.41	104.089	0.680566	4.64525	2.42192
12.4508	122.149	104.246	0.680608	4.64675	2.42583	0.5905	1.4338	0.84666
12.4677	117.653	102.22	0.680651	4.62713	2.37309
12.4846	114.924	98.6078	0.680693	4.59115	2.27948
12.5015	107.56	93.8832	0.680736	4.54205	2.15771
12.5183	96.567	88.1472	0.680779	4.47901	2.01087
12.5352	85.333	81.9493	0.680821	4.4061	1.8535
12.5521	73.003	75.434	0.680864	4.32326	1.68959
12.5689	60.199	68.9078	0.680907	4.23277	1.52708
12.5858	49.849	62.8405	0.680949	4.1406	1.37761
12.6027	42.407	57.1082	0.680992	4.04495	1.23795
12.6196	37.708	51.8085	0.681034	3.94755	1.11028
12.6364	36.579	47.4008	0.681077	3.85864	1.00526
12.6533	36.711	44.3068	0.68112	3.79114	0.932197
12.6702	37.308	42.4483	0.681162	3.74829	0.888576
12.687	38.779	42.0898	0.681205	3.73981	0.880144
12.7039	40.403	43.2728	0.681248	3.76752	0.90776
12.7208	38.665	45.0461	0.68129	3.80769	0.949347
12.7377	39.266	46.9483	0.681333	3.84905	0.99417
12.7545	45.112	49.1408	0.681375	3.89469	1.0461
12.7714	48.842	51.6368	0.681418	3.94424	1.10555
12.7883	55.539	54.3618	0.681461	3.99566	1.17084
12.8051	65.227	57.2618	0.681503	4.04763	1.24074
12.822	65.46	60.3831	0.681546	4.10071	1.31643
12.8389	62.437	63.7814	0.681589	4.15546	1.39936
12.8558	65.082	66.9732	0.681631	4.20429	1.4777
12.8726	69.159	69.3307	0.681674	4.23889	1.53582
12.8895	72.733	70.5597	0.681716	4.25646	1.56616
12.9064	76.479	70.1585	0.681759	4.25076	1.55612
12.9232	80.979	68.1698	0.681802	4.222	1.50684
12.9401	82.843	65.5561	0.681844	4.18291	1.44237
12.957	80.76	65.5561	0.681887	4.18291	1.44228
12.9739	75.759	65.5561	0.68193	4.18291	1.44219
12.9907	64.819	65.5561	0.681972	4.18291	1.4421
13.0076	50.323	65.5561	0.682015	4.18291	1.44201
13.0245	39.374	65.5561	0.682057	4.18291	1.44192
13.0413	31.482	65.5561	0.6821	4.18291	1.44183

## Sheet: Core 2 Slab C
Dist (cm)	CRUDE	Optical density	Thickness of the slice (cm)	ln COD	Density (g cm-3)
0	22.779	26.349	0.5317	3.27143	0.668302
0.0169	21.663	27.8549	0.531362	3.32701	0.711554
0.0337	21.183	30.1833	0.531023	3.40729	0.7788
0.0506	23.149	33.6411	0.530685	3.51575	0.879655
0.0675	27.853	37.6751	0.530347	3.629	0.998902
0.0844	32.351	42.2374	0.530008	3.74331	1.13566
0.1012	35.465	47.6602	0.52967	3.8641	1.30051
0.1181	38.396	55.3578	0.529332	4.01382	1.53821
0.135	48.811	62.8597	0.528993	4.14091	1.77394
0.1518	64.761	70.1967	0.528655	4.2513	2.00801
0.1687	78.015	76.4931	0.528317	4.3372	2.21162
0.1856	92.423	81.0005	0.527978	4.39446	2.35918
0.2025	112.733	83.579	0.52764	4.42579	2.44478
0.2193	122.849	85.1262	0.527302	4.44413	2.49699	Extension	Density	Calcification
0.2362	119.187	86.1488	0.526963	4.45608	2.53214	0.7592	1.43599	1.0902
0.2531	116.564	86.0627	0.526625	4.45508	2.53094
0.2699	105.002	84.4068	0.526287	4.43565	2.4782
0.2868	86.45	81.5385	0.525948	4.40107	2.38586
0.3037	65.871	77.5268	0.52561	4.35062	2.25659
0.3206	55.578	71.8088	0.525272	4.27401	2.07285
0.3374	51.691	65.2127	0.524933	4.17765	1.86256
0.3543	47.691	58.9041	0.524595	4.07591	1.66356
0.3712	43.234	52.7103	0.524257	3.96481	1.47038
0.388	40.727	47.2582	0.523918	3.85563	1.30241
0.4049	40.272	43.128	0.52358	3.76417	1.1767
0.4218	38.398	40.5922	0.523242	3.70357	1.10041
0.4386	37.1	39.028	0.522903	3.66428	1.05384
0.4555	37.175	37.4828	0.522565	3.62388	1.008
0.4724	36.045	35.9972	0.522227	3.58344	0.964108
0.4893	34.125	34.8765	0.521888	3.55181	0.931249
0.5061	32.757	34.0246	0.52155	3.52708	0.906466
0.523	32.905	33.1838	0.521212	3.50206	0.882057
0.5399	35.244	32.4042	0.520873	3.47829	0.859502
0.5567	31.604	31.6924	0.520535	3.45608	0.838985
0.5736	28.378	30.816	0.520197	3.42803	0.813644
0.5905	28.665	30.2159	0.519858	3.40837	0.796486
0.6074	29.652	29.936	0.51952	3.39906	0.788763
0.6242	29.342	29.8118	0.519182	3.3949	0.785619
0.6411	28.263	29.5419	0.518843	3.38581	0.778188
0.658	27.846	28.9743	0.518505	3.36641	0.762004
0.6748	25.782	28.719	0.518167	3.35756	0.755001
0.6917	28.244	28.7816	0.517828	3.35974	0.757335
0.7086	30.486	28.6297	0.51749	3.35444	0.753363
0.7255	31.142	28.968	0.517152	3.36619	0.763812
0.7423	29.397	29.6085	0.516813	3.38806	0.783213
0.7592	27.865	30.3741	0.516475	3.41359	0.806392
0.7761	28.285	31.6435	0.516137	3.45453	0.844679
0.7929	29.192	33.863	0.515798	3.52232	0.911713
0.8098	26.69	36.8978	0.51546	3.60815	1.0041
0.8267	34.05	40.8225	0.515122	3.70923	1.12484
0.8436	37.669	45.6336	0.514783	3.82064	1.27473
0.8604	38.215	53.0852	0.514445	3.9719	1.51033
0.8773	44.349	62.6426	0.514107	4.13745	1.81827
0.8942	54.635	71.6385	0.513768	4.27163	2.11365
0.911	67.696	78.4542	0.51343	4.36252	2.34101
0.9279	81.508	83.6023	0.513092	4.42607	2.51489
0.9448	93.686	86.9922	0.512753	4.46582	2.63078
0.9617	126.268	89.4565	0.512415	4.49375	2.71595
0.9785	152.111	91.8262	0.512077	4.5199	2.79828
0.9954	145.232	92.7502	0.511738	4.52991	2.83161	0.5736	1.39889	0.802402
1.0123	117.796	92.127	0.5114	4.52317	2.81223
1.0291	93.615	90.1868	0.512078	4.50188	2.74253
1.046	78.118	86.7457	0.512756	4.46298	2.62244
1.0629	69.705	82.1093	0.513434	4.40805	2.46313
1.0797	69.022	74.8087	0.514112	4.31493	2.21691
1.0966	56.36	65.287	0.51479	4.17879	1.90168
1.1135	46.534	56.5146	0.515468	4.0345	1.6165
1.1304	42.474	49.6896	0.516146	3.9058	1.39822
1.1472	36.773	44.5435	0.516824	3.79647	1.23587
1.1641	33.413	40.5832	0.517502	3.70335	1.11234
1.181	31.36	37.2625	0.51818	3.61799	1.00986
1.1978	28.329	33.9877	0.518858	3.526	0.910066
1.2147	31.191	31.8082	0.519536	3.45972	0.84403
1.2316	29.071	30.6308	0.520214	3.42201	0.80816
1.2485	26.716	29.5398	0.520892	3.38574	0.775067
1.2653	26.633	28.7329	0.521569	3.35804	0.750482
1.2822	26.537	28.1555	0.522247	3.33774	0.732705
1.2991	26.449	27.7188	0.522925	3.32211	0.719088
1.3159	28.026	27.5657	0.523603	3.31657	0.713729
1.3328	31.229	27.3268	0.524281	3.30787	0.705909
1.3497	28.291	27.8718	0.524959	3.32762	0.720722
1.3666	26.283	29.1482	0.525637	3.37239	0.756706
1.3834	25.907	31.1832	0.526315	3.43988	0.814896
1.4003	25.682	33.7858	0.526993	3.52004	0.890073
1.4172	26.339	36.9043	0.527671	3.60833	0.981054
1.434	28.085	40.7055	0.528349	3.70636	1.09317
1.4509	36.157	45.0984	0.529027	3.80885	1.22417
1.4678	43.309	49.5484	0.529705	3.90295	1.3581
1.4847	53.088	53.5599	0.530383	3.9808	1.47958
1.5015	60.37	57.5218	0.531061	4.05216	1.60029
1.5184	66.99	60.9737	0.531739	4.11044	1.70575
1.5353	77.442	63.2106	0.532417	4.14647	1.77353
1.5521	88.336	64.6047	0.533095	4.16829	1.81496
1.569	86.141	65.0144	0.533773	4.17461	1.8255	0.6074	1.63874	0.995372
1.5859	78.433	64.3454	0.534451	4.16427	1.80224
1.6028	77.411	62.5438	0.535129	4.13587	1.74376
1.6196	70.557	60.0787	0.535807	4.09566	1.66507
1.6365	55.419	57.0435	0.536485	4.04381	1.56941
1.6534	46.208	53.1908	0.537163	3.97389	1.44967
1.6702	41.483	48.5706	0.537841	3.88302	1.30811
1.6871	34.612	44.0916	0.538519	3.78627	1.17265
1.704	29.667	40.1162	0.539197	3.69178	1.05387
1.7208	28.324	36.2848	0.539875	3.5914	0.940919
1.7377	27.533	33.2261	0.540553	3.50334	0.851706
1.7546	27.357	31.5215	0.541231	3.45067	0.802045
1.7715	28.273	30.6477	0.541908	3.42256	0.776282
1.7883	27.914	30.5048	0.542586	3.41788	0.771275
1.8052	26.752	31.3247	0.543264	3.44441	0.793474
1.8221	27.604	32.8559	0.543942	3.49213	0.835874
1.8389	30.793	34.8626	0.54462	3.55142	0.891981
1.8558	33.259	37.4493	0.545298	3.62299	0.965013
1.8727	34.849	40.3532	0.545976	3.69767	1.04766
1.8896	39.625	43.4555	0.546654	3.77174	1.1366
1.9064	45.271	47.1167	0.547332	3.85263	1.24253
1.9233	49.573	51.7048	0.54801	3.94555	1.37671
1.9402	54.411	56.4352	0.548688	4.03309	1.51624
1.957	61.16	61.1648	0.549366	4.11357	1.6568
1.9739	65.108	66.1852	0.550044	4.19246	1.80717
1.9908	68.602	71.4455	0.550722	4.26894	1.96589
2.0077	75.51	76.2935	0.5514	4.33459	2.11286
2.0245	86.398	80.1114	0.551883	4.38342	2.22934
2.0414	89.098	83.0612	0.552366	4.41958	2.31919
2.0583	92.278	85.6698	0.552849	4.4505	2.39859
2.0751	98.524	88.0552	0.553332	4.47796	2.47115
2.092	103.234	90.3968	0.553815	4.50421	2.54244
2.1089	102.648	92.6829	0.554298	4.52918	2.61208
2.1258	94.904	94.9131	0.554781	4.55296	2.68004
2.1426	87.92	96.7432	0.555264	4.57206	2.73544
2.1595	88.323	98.1282	0.555747	4.58627	2.7768
2.1764	92.17	98.529	0.556231	4.59035	2.78705	0.5061	2.01636	1.02048
2.1932	95.55	97.8166	0.556714	4.58309	2.76215
2.2101	98.321	95.8023	0.557197	4.56229	2.69636
2.227	104.502	93.1062	0.55768	4.53374	2.60949
2.2439	110.19	90.6268	0.558163	4.50675	2.52981
2.2607	107.102	88.2738	0.558646	4.48044	2.45443
2.2776	97.489	85.5012	0.559129	4.44853	2.36644
2.2945	89.263	82.5412	0.559612	4.4133	2.27316
2.3113	77.048	79.7038	0.560095	4.37832	2.18418
2.3282	67.599	76.6033	0.560578	4.33864	2.0877
2.3451	62.672	72.8825	0.561061	4.28885	1.97307
2.3619	57.33	69.3419	0.561544	4.23905	1.86471
2.3788	52.279	66.0114	0.562027	4.18983	1.76345
2.3957	53.691	63.4024	0.56251	4.1495	1.68434
2.4126	58.663	61.9453	0.562993	4.12625	1.63975
2.4294	58.015	60.8557	0.563476	4.10851	1.60619
2.4463	56.132	59.8675	0.563959	4.09213	1.57574
2.4632	64.162	59.3582	0.564442	4.08359	1.55944
2.48	63.805	59.4756	0.564925	4.08557	1.56155
2.4969	63.572	60.1018	0.565408	4.09604	1.57858
2.5138	70.321	60.9685	0.565892	4.11036	1.60265
2.5307	62.883	62.0945	0.566375	4.12866	1.63435
2.5475	54.753	63.6392	0.566858	4.15323	1.6784
2.5644	56.051	65.5028	0.567341	4.18209	1.73191
2.5813	58.856	67.2229	0.567824	4.20801	1.78126
2.5981	60.42	69.793	0.568307	4.24553	1.85592
2.615	64.958	73.1052	0.56879	4.2919	1.9529
2.6319	73.3	76.3044	0.569273	4.33473	2.04685
2.6488	78.097	79.657	0.569756	4.37773	2.14573
2.6656	80.358	82.6991	0.570239	4.41521	2.23557
2.6825	86.524	84.3639	0.570722	4.43514	2.28396	0.6411	1.28097	0.821232
2.6994	97.216	84.1135	0.571205	4.43217	2.27446
2.7162	106.63	82.2674	0.571688	4.40997	2.2169
2.7331	111.911	79.5918	0.572171	4.37691	2.13472
2.75	106.467	75.8829	0.572654	4.32919	2.02222
2.7669	94.3	71.6995	0.573137	4.27248	1.89651
2.7837	77.694	67.3118	0.57362	4.20934	1.76587
2.8006	55.6	62.2244	0.574103	4.13075	1.61612
2.8175	36.421	56.5274	0.574586	4.03473	1.45054
2.8343	30.175	50.3206	0.575069	3.91841	1.27276
2.8512	25.085	43.3138	0.575553	3.76847	1.0756
2.8681	23.712	36.5885	0.576036	3.59974	0.8901
2.885	23.318	30.7832	0.576519	3.42697	0.733283
2.9018	20.388	26.127	0.577002	3.26297	0.61004
2.9187	23.155	23.0378	0.577485	3.13714	0.529611
2.9356	25.942	21.4413	0.577968	3.06532	0.488381
2.9524	20.822	20.2082	0.578451	3.00609	0.456735
2.9693	19.039	19.4155	0.578934	2.96607	0.436406
2.9862	18.83	19.143	0.579417	2.95194	0.429214
3.0031	17.164	19.5202	0.5799	2.97145	0.438306
3.0199	15.44	20.2592	0.580243	3.00861	0.456607
3.0368	15.667	20.7853	0.580587	3.03425	0.469594
3.0537	14.144	21.3055	0.58093	3.05897	0.482456
3.0705	14.78	22.686	0.581273	3.12175	0.517194
3.0874	20.17	24.6834	0.581617	3.20613	0.567973
3.1043	28.222	27.4798	0.58196	3.31345	0.639924
3.1211	29.994	31.6576	0.582303	3.45498	0.74907
3.138	29.995	37.5175	0.582647	3.62481	0.90499
3.1549	32.705	44.7908	0.58299	3.802	1.1024
3.1718	38.768	52.603	0.583333	3.96277	1.31846
3.1886	45.005	59.6455	0.583677	4.08842	1.51621
3.2055	55.183	65.3596	0.58402	4.1799	1.67834
3.2224	71.476	69.7323	0.584363	4.24466	1.80317
3.2392	91.618	73.4269	0.584707	4.29629	1.90908
3.2561	110.22	77.0557	0.58505	4.34453	2.01357
3.273	115.703	80.4923	0.585393	4.38816	2.11289
3.2899	106.333	83.278	0.585737	4.42218	2.19344
3.3067	94.453	85.0864	0.58608	4.44367	2.24539
3.3236	85.067	85.4725	0.586423	4.4482	2.25545	0.6917	1.66826	1.15394
3.3405	78.024	84.1014	0.586767	4.43202	2.21378
3.3573	77.169	80.8461	0.58711	4.39255	2.11706
3.3742	77.381	75.8294	0.587453	4.32849	1.96972
3.3911	74.982	69.9674	0.587797	4.24803	1.79939
3.408	68.514	64.4372	0.58814	4.16569	1.64033
3.4248	60.203	59.4795	0.588483	4.08563	1.49915
3.4417	53.651	55.0618	0.588827	4.00846	1.37454
3.4586	49.299	51.1686	0.58917	3.93513	1.26571
3.4754	45.003	47.2778	0.589513	3.85604	1.15803
3.4923	39.497	43.3489	0.589857	3.76928	1.05047
3.5092	34.44	39.9066	0.5902	3.68654	0.957185
3.5261	30.003	37.3965	0.590543	3.62158	0.889675
3.5429	27.638	35.7454	0.590887	3.57642	0.845425
3.5598	27.412	35.0775	0.59123	3.55756	0.82732
3.5767	26.588	35.3402	0.591573	3.56502	0.83376
3.5935	26.306	36.2688	0.591917	3.59096	0.857769
3.6104	30.232	37.8812	0.59226	3.63445	0.899946
3.6273	35.883	40.0682	0.592603	3.69058	0.957614
3.6442	38.738	42.8629	0.592947	3.75801	1.03192
3.661	44.968	46.2905	0.59329	3.83494	1.12385
3.6779	52.715	49.5025	0.593633	3.90202	1.2106
3.6948	57.075	52.7859	0.593977	3.96624	1.29987
3.7116	60.457	56.1637	0.59432	4.02827	1.39231
3.7285	62.871	58.9855	0.594663	4.07729	1.46981
3.7454	66.335	61.0051	0.595007	4.11096	1.52525
3.7622	72.196	62.7508	0.59535	4.13917	1.57317
3.7791	69.169	64.3928	0.595693	4.165	1.61829
3.796	69.272	65.9306	0.596037	4.1886	1.66056
3.8129	70.217	68.0642	0.59638	4.22045	1.7197
3.8297	66.915	71.0137	0.596723	4.26287	1.8021
3.8466	62.138	74.9712	0.597067	4.3171	1.91353
3.8635	61.433	79.6704	0.59741	4.3779	2.04679
3.8803	66.313	84.1529	0.597753	4.43264	2.17458
3.8972	72.707	88.4685	0.598097	4.48265	2.29818
3.9141	84.812	92.4293	0.59844	4.52644	2.41202
3.931	98.8	96.341	0.598783	4.56789	2.52486
3.9478	114.319	100.156	0.599127	4.60673	2.63527
3.9647	127.424	103.414	0.59947	4.63874	2.72963
3.9816	130.469	105.777	0.599813	4.66134	2.7978
3.9984	125.272	107.231	0.600157	4.67498	2.83913
4.0153	120.762	107.842	0.6005	4.68067	2.85559	0.3037	2.76072	0.83843
4.0322	121.069	106.81	0.600744	4.67105	2.82393
4.0491	116.511	104.132	0.600988	4.64566	2.74387
4.0659	104.492	100.193	0.601232	4.6071	2.62712
4.0828	92.157	95.5061	0.601476	4.55919	2.48924
4.0997	85.203	91.5638	0.60172	4.51704	2.37379
4.1165	80.658	89.2409	0.601964	4.49134	2.3057
4.1334	71.389	88.8731	0.602208	4.48721	2.29415
4.1503	63.996	90.1858	0.602453	4.50187	2.33109
4.1672	63.105	92.7074	0.602697	4.52945	2.40303
4.184	66.496	96.1441	0.602941	4.56585	2.50172
4.2009	79.22	100.465	0.603185	4.60981	2.62655
4.2178	95.074	105.255	0.603429	4.65639	2.7657
4.2346	115.98	109.521	0.603673	4.69612	2.89002
4.2515	138.134	113.996	0.603917	4.73616	3.02099
4.2684	149.292	119.054	0.604161	4.77958	3.16982
4.2853	149.169	123.884	0.604405	4.81935	3.31245
4.3021	148.325	127.794	0.604649	4.85042	3.42805
4.319	147.479	129.933	0.604893	4.86702	3.49079	0.388	2.48503	0.964191
4.3359	136.114	129.865	0.605137	4.8665	3.48734
4.3527	129.561	126.876	0.605381	4.84321	3.39643
4.3696	129.756	121.302	0.605625	4.79828	3.22891
4.3865	125.896	114.805	0.605869	4.74323	3.03513
4.4033	117.328	108.019	0.606114	4.68231	2.83432
4.4202	107.024	101.3	0.606358	4.61808	2.63707
4.4371	94.192	95.3535	0.606602	4.55759	2.4638
4.454	77.117	90.3172	0.606846	4.50333	2.31798
4.4708	65.672	85.7858	0.60709	4.45185	2.18759
4.4877	64.827	82.0607	0.607334	4.40746	2.08093
4.5046	60.954	79.0558	0.607578	4.37015	1.99521
4.5214	60.975	76.9067	0.607822	4.34259	1.93395
4.5383	70.18	75.8536	0.608066	4.32881	1.90363
4.5552	70.641	76.3032	0.60831	4.33472	1.91547
4.5721	70.654	78.6889	0.608554	4.3655	1.98168
4.5889	81.329	82.1305	0.608798	4.40831	2.0779
4.6058	86.832	85.2328	0.609042	4.44539	2.16489
4.6227	89.39	88.4776	0.609286	4.48275	2.25624
4.6395	93.334	91.716	0.609531	4.5187	2.34773
4.6564	100.037	93.9063	0.609775	4.5423	2.40947
4.6733	108.131	95.8453	0.610019	4.56274	2.46412
4.6902	110.412	97.5677	0.610263	4.58055	2.51262
4.707	105.158	97.7727	0.610507	4.58265	2.51751	0.5736	1.84224	1.05671
4.7239	103.136	96.9207	0.610751	4.57389	2.49202
4.7408	103.074	96.0373	0.610995	4.56474	2.46568
4.7576	98.654	95.8853	0.611239	4.56315	2.46034
4.7745	95.848	95.2643	0.611483	4.55666	2.44158
4.7914	93.045	93.693	0.611727	4.54002	2.39569
4.8083	83.994	92.1572	0.611971	4.5235	2.35093
4.8251	75.756	90.8424	0.612215	4.50913	2.31258
4.842	77.906	89.3788	0.612459	4.49288	2.2701
4.8589	91.358	87.9881	0.612703	4.4772	2.22979
4.8757	91.964	86.7444	0.612947	4.46297	2.19375
4.8926	87.704	85.2643	0.613192	4.44576	2.15112
4.9095	90.446	83.4268	0.613436	4.42397	2.09858
4.9264	88.066	81.7772	0.61368	4.404	2.05147
4.9432	84.11	81.0678	0.613924	4.39529	2.0308
4.9601	84.994	80.3487	0.614168	4.38638	2.00989
4.977	82.486	78.0665	0.614412	4.35756	1.94546
4.9938	76.607	75.1478	0.614656	4.31946	1.86366
5.0107	69.157	72.1342	0.6149	4.27853	1.77968
5.0276	62.549	68.9258	0.615325	4.23303	1.69033
5.0444	66.535	66.0212	0.615751	4.18998	1.60986
5.0613	68.557	63.5312	0.616176	4.15153	1.54113
5.0782	61.689	61.1321	0.616602	4.11304	1.47526
5.0951	54.021	58.8722	0.617027	4.07537	1.4135
5.1119	48.527	56.7275	0.617453	4.03826	1.35518
5.1288	48.738	55.0447	0.617878	4.00815	1.30945
5.1457	50.306	54.3169	0.618303	3.99484	1.28924
5.1625	51.74	53.8771	0.618729	3.98671	1.27671
5.1794	53.805	53.4844	0.619154	3.97939	1.26545
5.1963	53.107	53.7632	0.61958	3.98459	1.27195
5.2132	48.727	54.7586	0.620005	4.00293	1.29739
5.23	47.28	56.5322	0.620431	4.03481	1.34349
5.2469	53.088	58.5838	0.620856	4.07046	1.3971
5.2638	60.817	60.1069	0.621281	4.09613	1.43675
5.2806	63.452	60.4558	0.621707	4.10191	1.44507	0.7255	0.526381	0.381889
5.2975	65.314	59.7239	0.622132	4.08973	1.42457
5.3144	66.961	58.2308	0.622558	4.06442	1.38391
5.3313	71.584	56.3571	0.622983	4.03171	1.33336
5.3481	75.408	54.1576	0.623408	3.9919	1.2745
5.365	70.107	51.2492	0.623834	3.9367	1.19748
5.3819	56.275	47.4997	0.624259	3.86072	1.09931
5.3987	44.291	43.4132	0.624685	3.77076	0.993542
5.4156	33.697	39.1373	0.62511	3.66708	0.884293
5.4325	24.368	34.6393	0.625536	3.54499	0.771047
5.4494	18.687	29.6984	0.625961	3.39109	0.648837
5.4662	15.278	24.4172	0.626386	3.19529	0.521031
5.4831	12.074	19.526	0.626812	2.97175	0.405636
5.5	10.327	15.7002	0.627237	2.75367	0.317732
5.5168	9.728	12.829	0.627663	2.55171	0.253397
5.5337	8.487	10.8137	0.628088	2.38081	0.209225
5.5506	7.352	9.53977	0.628514	2.25547	0.181769
5.5675	6.753	8.74677	0.628939	2.16868	0.164865
5.5843	6.521	8.24492	0.629364	2.1096	0.154232
5.6012	6.539	7.95715	0.62979	2.07407	0.148132
5.6181	6.966	7.772	0.630215	2.05053	0.14419
5.6349	7.498	7.64523	0.630641	2.03408	0.14147
5.6518	7.807	7.717	0.631066	2.04343	0.142858
5.6687	8.378	8.05808	0.631492	2.08667	0.149827
5.6856	8.754	8.61592	0.631917	2.15361	0.161349
5.7024	8.333	9.27577	0.632342	2.22741	0.175093
5.7193	7.92	9.93015	0.632768	2.29558	0.188818
5.7362	8.08	10.5707	0.633193	2.35809	0.202336
5.753	9.42	11.3462	0.633619	2.42888	0.218837
5.7699	11.786	12.2322	0.634044	2.50407	0.23785
5.7868	14.005	13.0832	0.634469	2.57133	0.256232
5.8036	15.099	14.0696	0.634895	2.64402	0.277717
5.8205	15.046	15.4404	0.63532	2.73699	0.307898
5.8374	15.293	17.1457	0.635746	2.84175	0.345885
5.8543	17.579	19.0988	0.636171	2.94963	0.389916
5.8711	19.326	21.0438	0.636597	3.0466	0.43423
5.888	19.44	22.8496	0.637022	3.12893	0.475735
5.9049	21.578	24.4289	0.637447	3.19577	0.512264
5.9217	26.153	25.8193	0.637873	3.25112	0.544571
5.9386	30.089	27.0918	0.638298	3.29923	0.574249
5.9555	33.471	28.2589	0.638724	3.34141	0.601548
5.9724	34.704	28.9737	0.639149	3.36639	0.618155
5.9892	35.262	29.2055	0.639575	3.37436	0.623266
6.0061	34.536	29.2752	0.64	3.37674	0.624514	0.658	0.563793	0.370976
6.023	33.174	29.1346	0.640159	3.37193	0.62101
6.0398	31.588	28.754	0.640319	3.35878	0.611803
6.0567	30.466	28.2232	0.640478	3.34014	0.599053
6.0736	26.871	27.4902	0.640637	3.31383	0.581559
6.0905	22.339	26.724	0.640797	3.28556	0.563344
6.1073	20.347	25.9792	0.640956	3.25729	0.5457
6.1242	19.75	25.1795	0.641115	3.22603	0.526842
6.1411	21.205	24.4529	0.641275	3.19675	0.509766
6.1579	23.188	23.8783	0.641434	3.17297	0.496281
6.1748	23.943	23.2274	0.641593	3.14533	0.481076
6.1917	24.743	22.5372	0.641753	3.11517	0.465023
6.2086	25.579	22.084	0.641912	3.09485	0.454478
6.2254	24.14	21.7081	0.642071	3.07768	0.445735
6.2423	23.729	21.2763	0.642231	3.05759	0.435737
6.2592	24.118	20.697	0.64239	3.02999	0.422402
6.276	22.004	20.0335	0.642549	2.9974	0.407205
6.2929	17.899	19.6668	0.642708	2.97893	0.39879
6.3098	16.447	19.4283	0.642868	2.96673	0.393296
6.3267	15.46	19.1174	0.643027	2.9506	0.386177
6.3435	14.137	19.0908	0.643186	2.9492	0.385481
6.3604	13.674	19.3175	0.643346	2.96101	0.3905
6.3773	14.562	19.5298	0.643505	2.97194	0.3952
6.3941	19.176	20.1189	0.643664	3.00166	0.408436
6.411	21.643	21.2757	0.643824	3.05757	0.434644
6.4279	21.537	22.4924	0.643983	3.11318	0.462383
6.4447	23.794	23.8426	0.644142	3.17147	0.49337
6.4616	26.676	25.4721	0.644302	3.23758	0.531046
6.4785	26.879	27.0722	0.644461	3.29851	0.568298
6.4954	29.662	28.5263	0.64462	3.35083	0.602348
6.5122	32.937	29.7735	0.64478	3.39362	0.631681
6.5291	32.264	30.8651	0.644939	3.42963	0.657439
6.546	33.013	32.3674	0.645098	3.47715	0.693108
6.5628	35.32	34.0823	0.645258	3.52878	0.734068
6.5797	34.475	35.8535	0.645417	3.57944	0.776612
6.5966	33.466	37.7722	0.645576	3.63157	0.822971
6.6135	35.39	39.5172	0.645736	3.67673	0.865332
6.6303	35.833	40.783	0.645895	3.70827	0.896128
6.6472	41.067	41.5597	0.646054	3.72713	0.914985
6.6641	46.088	41.688	0.646214	3.73021	0.917914	0.5736	0.775397	0.444768
6.6809	49.702	41.338	0.646373	3.72178	0.909087
6.6978	51.822	40.7321	0.646532	3.70702	0.893996
6.7147	52.346	40.5643	0.646692	3.70289	0.889666
6.7316	49.393	40.1368	0.646851	3.69229	0.878984
6.7484	42.361	39.713	0.64701	3.68168	0.86841
6.7653	34.681	39.3355	0.647169	3.67213	0.858984
6.7822	30.77	38.1801	0.647329	3.64231	0.830647
6.799	26.598	36.5451	0.647488	3.59855	0.790824
6.8159	31.285	34.689	0.647647	3.54642	0.745915
6.8328	29.833	32.4469	0.647807	3.47961	0.692105
6.8497	30.323	30.2049	0.647966	3.408	0.638755
6.8665	36.16	28.4085	0.648125	3.34669	0.596327
6.8834	31.067	26.9818	0.648285	3.29516	0.56284
6.9003	28.447	25.7892	0.648444	3.24995	0.534995
6.9171	27.693	25.0335	0.648603	3.22021	0.517388
6.934	23.199	23.801	0.648763	3.16973	0.488901
6.9509	20.247	22.7352	0.648922	3.12392	0.464401
6.9678	19.007	21.5991	0.649081	3.07265	0.438449
6.9846	16.134	20.1419	0.649241	3.0028	0.405445
7.0015	15.266	19.6442	0.6494	2.97778	0.394176
7.0184	16.774	20.1319	0.650028	3.00231	0.40473
7.0352	15.263	21.4889	0.650657	3.06754	0.434897
7.0521	15.978	24.2515	0.651285	3.18848	0.497314
7.069	15.553	28.0586	0.651913	3.3343	0.584714
7.0858	17.217	32.0583	0.652542	3.46756	0.677898
7.1027	24.597	36.6035	0.65317	3.60014	0.785343
7.1196	34.787	41.3983	0.653798	3.72324	0.900227
7.1365	45.334	45.6971	0.654427	3.82203	1.00428
7.1533	59.112	49.3945	0.655055	3.89984	1.09441
7.1702	69.74	52.5997	0.655683	3.96271	1.1729
7.1871	71.003	55.5699	0.656312	4.01764	1.24592
7.2039	75.221	58.0441	0.65694	4.0612	1.30678
7.2208	77.599	59.7624	0.657568	4.09038	1.34877
7.2377	72.658	60.3579	0.658197	4.10029	1.36249	0.3037	1.09561	0.332735
7.2546	63.329	60.2169	0.658825	4.09795	1.35764
7.2714	57.646	59.2825	0.659453	4.08231	1.33286
7.2883	54.166	57.4016	0.660082	4.05007	1.2845
7.3052	49.381	55.0726	0.66071	4.00865	1.22526
7.322	46.935	52.3325	0.661338	3.95762	1.15627
7.3389	42.529	49.6512	0.661967	3.90502	1.08927
7.3558	43.501	47.4235	0.662595	3.85912	1.03385
7.3727	46.964	45.5075	0.663223	3.81788	0.986373
7.3895	45.289	44.0707	0.663852	3.78579	0.950753
7.4064	40.726	43.3012	0.66448	3.76818	0.931348
7.4233	39.6	42.7165	0.665108	3.75459	0.916449
7.4401	42.742	42.3201	0.665737	3.74526	0.906098
7.457	43.697	42.9635	0.666365	3.76035	0.92063
7.4739	38.422	44.5672	0.666993	3.797	0.958191
7.4908	38.967	46.9947	0.667622	3.85003	1.01571
7.5076	44.162	49.9345	0.66825	3.91071	1.08591
7.5245	41.781	52.1798	0.668878	3.95469	1.13951
7.5414	41.781	53.2021	0.669507	3.9741	1.16338	0.4892	1.05616	0.516672
7.5582	50.894	52.7328	0.670135	3.96524	1.15085
7.5751	64.349	51.2419	0.670763	3.93656	1.11352
7.592	78.521	49.7667	0.671392	3.90735	1.07677
7.6089	83.507	47.7872	0.67202	3.86676	1.02809
7.6257	69.914	45.4872	0.672648	3.81743	0.972066
7.6426	52.89	43.5156	0.673277	3.77312	0.924266
7.6595	36.642	41.6662	0.673905	3.72969	0.879681
7.6763	24.315	39.2678	0.674533	3.6704	0.822552
7.6932	19.244	36.1689	0.675162	3.5882	0.749696
7.7101	13.234	32.3755	0.67579	3.4774	0.661816
7.7269	14.261	28.6842	0.676418	3.35634	0.577581
7.7438	16.151	26.6743	0.677047	3.2837	0.532075
7.7607	17.738	25.8376	0.677675	3.25183	0.512993
7.7776	19.715	26.0905	0.678303	3.26157	0.518122
7.7944	24.064	27.7393	0.678932	3.32285	0.554313
7.8113	29.207	30.2491	0.67956	3.40947	0.610053
7.8282	35.519	33.2554	0.680188	3.50422	0.677527
7.845	43.786	37.2149	0.680817	3.61671	0.767523
7.8619	42.013	42.8079	0.681445	3.75672	0.896616
7.8788	39.929	48.8062	0.682073	3.88786	1.03708
7.8957	45.75	55.4152	0.682702	4.01485	1.19403
7.9125	51.871	62.0578	0.68333	4.12807	1.35373
7.9294	52.316	67.6168	0.683958	4.21386	1.48849
7.9463	65.735	71.7402	0.684587	4.27305	1.58877
7.9631	88.86	74.7234	0.685215	4.31379	1.66121
7.98	95.715	77.5913	0.685843	4.35146	1.73099
7.9969	105.633	80.0827	0.686472	4.38306	1.79154
8.0138	110.417	81.2066	0.6871	4.397	1.81799
8.0306	101.475	81.7888	0.687532	4.40414	1.8314	0.3712	1.62167	0.601965
8.0475	89.123	81.8233	0.687964	4.40456	1.83111
8.0644	82.567	80.5092	0.688397	4.38837	1.79716
8.0812	79.296	77.6985	0.688829	4.35284	1.72615
8.0981	72.317	74.5071	0.689261	4.31089	1.64612
8.115	60.361	70.4532	0.689693	4.25495	1.54544
8.1319	59.439	66.1872	0.690125	4.19249	1.4404
8.1487	52.765	62.7587	0.690558	4.1393	1.35647
8.1656	48.651	60.3685	0.69099	4.10047	1.29809
8.1825	52.321	59.0411	0.691422	4.07823	1.26546
8.1993	54.227	58.7737	0.691854	4.07369	1.25827
8.2162	52.933	59.5303	0.692286	4.08649	1.27558
8.2331	54.959	61.4705	0.692719	4.11856	1.32127
8.25	56.904	64.2217	0.693151	4.16234	1.38663
8.2668	58.051	68.4726	0.693583	4.22643	1.4886
8.2837	65.31	73.4124	0.694015	4.29609	1.60804
8.3006	75.82	77.3966	0.694447	4.34894	1.70476
8.3174	82.153	80.6723	0.69488	4.3904	1.78443
8.3343	85.583	83.5715	0.695312	4.4257	1.85505
8.3512	95.205	85.9118	0.695744	4.45332	1.91197
8.3681	108.027	87.9941	0.696176	4.47727	1.96259
8.3849	112.868	89.5241	0.696608	4.49451	1.9995
8.4018	104.116	89.7552	0.697041	4.49709	2.00402	0.5736	1.47199	0.844333
8.4187	96.811	88.9282	0.697473	4.48783	1.98218
8.4355	90.623	87.3075	0.697905	4.46944	1.94067
8.4524	85.382	85.6837	0.698337	4.45066	1.89923
8.4693	83.974	83.4947	0.698769	4.42478	1.84397
8.4861	77.941	79.7708	0.699202	4.37916	1.75128
8.503	68.315	75.5161	0.699634	4.32435	1.64626
8.5199	65.068	72.6775	0.700066	4.28603	1.57633
8.5368	61.085	71.2518	0.700498	4.26622	1.54088
8.5536	64.473	71.34	0.700931	4.26746	1.54206
8.5705	66.748	71.557	0.701363	4.27049	1.54634
8.5874	59.617	71.5388	0.701795	4.27024	1.54495
8.6042	57.556	71.825	0.702227	4.27423	1.5509
8.6211	67.214	72.7606	0.702659	4.28717	1.57252
8.638	78.278	73.4501	0.703092	4.29661	1.58819
8.6549	91.769	73.4411	0.703524	4.29648	1.587
8.6717	88.203	72.3429	0.703956	4.28142	1.55956
8.6886	83.738	71.3259	0.704388	4.26726	1.53415
8.7055	81.661	70.5149	0.70482	4.25582	1.51375
8.7223	80.478	69.3982	0.705253	4.23986	1.48609
8.7392	74.031	67.1599	0.705685	4.20708	1.43178
8.7561	60.968	64.0042	0.706117	4.15895	1.35602
8.773	50.197	60.0441	0.706549	4.09508	1.26188
8.7898	53.527	57.0442	0.706981	4.04383	1.19095
8.8067	49.074	55.0778	0.707414	4.00875	1.14449
8.8236	43.038	53.8722	0.707846	3.98661	1.11586
8.8404	38.117	53.0896	0.708278	3.97198	1.0971
8.8573	37.254	53.329	0.70871	3.97648	1.10196
8.8742	40.287	54.7915	0.709142	4.00354	1.13507
8.8911	49.205	56.8912	0.709575	4.04114	1.18304
8.9079	58.174	58.2801	0.710007	4.06526	1.2146
8.9248	65.988	59.3104	0.710439	4.08278	1.23786
8.9417	70.305	60.3383	0.710871	4.09997	1.26108
8.9585	77.143	61.3327	0.711303	4.11631	1.28353
8.9754	79.981	61.8174	0.711736	4.12418	1.29408	0.7423	0.995289	0.738803
8.9923	77.493	61.0946	0.712168	4.11242	1.27642
9.0092	71.582	59.4168	0.7126	4.08458	1.23658
9.026	62.468	57.3264	0.712792	4.04876	1.18777
9.0429	56.401	54.5008	0.712983	3.99821	1.12227
9.0598	51.044	51.4124	0.713175	3.93988	1.0512
9.0766	43.555	48.5646	0.713366	3.8829	0.986112
9.0935	30.891	45.5762	0.713558	3.81939	0.91834
9.1104	27.394	42.6757	0.713749	3.75363	0.853082
9.1272	30.998	40.3747	0.713941	3.6982	0.801658
9.1441	29.255	39.2092	0.714132	3.66891	0.775646
9.161	30.156	38.6186	0.714324	3.65373	0.762405
9.1779	40.122	37.9868	0.714515	3.63724	0.748286
9.1947	41.132	37.7015	0.714707	3.6297	0.741815
9.2116	39.786	38.5222	0.714898	3.65123	0.759668
9.2285	41.669	40.057	0.71509	3.6903	0.793339
9.2453	47.316	41.9571	0.715281	3.73665	0.835261
9.2622	48.724	44.2403	0.715473	3.78964	0.885949
9.2791	42.83	46.9678	0.715664	3.84946	0.946918
9.296	39.847	49.2212	0.715856	3.89633	0.997533
9.3128	41.559	51.1405	0.716047	3.93458	1.0408
9.3297	47.347	52.8755	0.716239	3.96794	1.08002
9.3466	55.699	53.9305	0.716431	3.9877	1.10382
9.3634	58.937	53.5081	0.716622	3.97983	1.09388
9.3803	65.614	52.7775	0.716814	3.96608	1.07692
9.3972	69.416	52.3186	0.717005	3.95735	1.06619
9.4141	66.083	52.0726	0.717197	3.95264	1.0603
9.4309	62.34	51.4492	0.717388	3.9406	1.04586
9.4478	55.384	49.9306	0.71758	3.91063	1.01117
9.4647	41.825	48.0514	0.717771	3.87227	0.968499
9.4815	39.226	46.8169	0.717963	3.84624	0.9405
9.4984	36.865	45.2832	0.718154	3.81294	0.905911
9.5153	36.649	43.8418	0.718346	3.78059	0.873533
9.5322	33.455	43.1388	0.718537	3.76442	0.857674
9.549	27.605	42.6615	0.718729	3.7533	0.846858
9.5659	31.269	42.672	0.71892	3.75354	0.846864
9.5828	42.889	44.1925	0.719112	3.78856	0.880403
9.5996	45.675	46.2075	0.719303	3.83314	0.92511
9.6165	50.678	48.2259	0.719495	3.8759	0.970099
9.6334	56.944	50.4947	0.719686	3.92187	1.02094
9.6503	56.136	53.9041	0.719878	3.98721	1.09794
9.6671	55.52	58.1069	0.720069	4.06228	1.19366
9.684	61.592	61.3831	0.720261	4.11713	1.26873
9.7009	65.421	63.0938	0.720453	4.14462	1.30794
9.7177	63.104	64.0639	0.720644	4.15988	1.33007	0.3712	1.15836	0.429982
9.7346	66.143	63.8455	0.720836	4.15647	1.32465
9.7515	77.777	62.2786	0.721027	4.13162	1.28805
9.7683	82.242	60.258	0.721219	4.09864	1.24114
9.7852	73.859	59.0036	0.72141	4.0776	1.21199
9.8021	65.128	57.4532	0.721602	4.05097	1.17617
9.819	58.287	55.1103	0.721793	4.00934	1.12243
9.8358	47.838	52.5572	0.721985	3.9619	1.06423
9.8527	36.575	49.9105	0.722176	3.91023	1.00428
9.8696	29.868	47.2695	0.722368	3.85587	0.944864
9.8864	39.213	45.3552	0.722559	3.81453	0.901989
9.9033	41.437	44.5203	0.722751	3.79595	0.88323
9.9202	34.963	43.879	0.722942	3.78144	0.868802
9.9371	29.913	43.8689	0.723134	3.78121	0.868349
9.9539	31.737	45.6167	0.723325	3.82027	0.906837
9.9708	43.444	49.3216	0.723517	3.89836	0.989219
9.9877	57.356	53.9762	0.723708	3.98854	1.09376
10.0045	63.005	58.0132	0.7239	4.06067	1.1852
10.0214	56.791	62.0591	0.724065	4.12809	1.2776
10.0383	58.156	66.1892	0.72423	4.19252	1.37261
10.0552	70.559	70.2098	0.724395	4.25149	1.46573
10.072	84.739	73.5368	0.72456	4.29779	1.54317
10.0889	90.378	75.0299	0.724725	4.31789	1.57784	0.388	1.65981	0.644006
10.1058	91.694	74.5755	0.72489	4.31181	1.56682
10.1226	94.033	73.5435	0.725055	4.29788	1.54227
10.1395	88.654	73.1761	0.72522	4.29287	1.53332
10.1564	82.181	72.6022	0.725385	4.285	1.51955
10.1733	74.988	71.195	0.72555	4.26542	1.48635
10.1901	62.855	69.2868	0.725715	4.23825	1.4416
10.207	51.448	67.4467	0.72588	4.21134	1.39859
10.2239	49.59	65.4968	0.726045	4.182	1.35319
10.2407	52.014	63.5375	0.72621	4.15163	1.30776
10.2576	50.696	63.2293	0.726375	4.14677	1.30039
10.2745	52.265	65.3772	0.72654	4.18017	1.34951
10.2914	59.932	69.1575	0.726705	4.23639	1.43664
10.3082	66.457	73.029	0.72687	4.29086	1.5264
10.3251	66.345	77.2453	0.727035	4.34699	1.62479
10.342	68.562	81.3637	0.7272	4.39893	1.72145
10.3588	84.648	85.3122	0.727365	4.44632	1.8146
10.3757	110.103	88.7029	0.72753	4.48529	1.89491
10.3926	124.133	90.9099	0.727695	4.50987	1.9472
10.4094	113.184	92.5782	0.72786	4.52805	1.9867
10.4263	106.26	94.6648	0.728025	4.55034	2.03632
10.4432	103.129	97.4438	0.72819	4.57928	2.10273
10.4601	103.345	100.072	0.728355	4.60589	2.16567
10.4769	94.775	101.546	0.72852	4.62051	2.20084	0.523	1.76839	0.924867
10.4938	80.956	101.21	0.728685	4.61719	2.1922
10.5107	81.619	99.5802	0.72885	4.60096	2.15233
10.5275	93.583	98.2847	0.729015	4.58787	2.1206
10.5444	102.473	97.3025	0.72918	4.57783	2.09647
10.5613	102.725	96.7973	0.729345	4.57262	2.08385
10.5782	103.814	96.9312	0.72951	4.574	2.08659
10.595	105.728	98.8441	0.729675	4.59354	2.13215
10.6119	102.952	101.243	0.72984	4.61752	2.18954
10.6288	96.342	102.212	0.730005	4.62705	2.21245
10.6456	93.492	102.3	0.73017	4.62791	2.21408
10.6625	96.561	101.569	0.730335	4.62074	2.19593
10.6794	105.085	99.6025	0.7305	4.60119	2.14801
10.6963	119.643	96.7638	0.730665	4.57227	2.07928
10.7131	112.142	92.7527	0.73083	4.52994	1.9828
10.73	94.211	88.8768	0.730995	4.48725	1.89006
10.7469	94.73	85.4899	0.73116	4.4484	1.80939
10.7637	92.973	82.4224	0.731325	4.41186	1.73663
10.7806	77.159	79.4833	0.73149	4.37555	1.66724
10.7975	66.912	76.1537	0.731655	4.33275	1.58907
10.8144	53.583	71.7901	0.73182	4.27375	1.48738
10.8312	52.565	68.1888	0.731985	4.22228	1.40398
10.8481	52.313	66.0645	0.73215	4.19063	1.35491
10.865	53.614	63.9662	0.732315	4.15836	1.30664
10.8818	58.353	62.2078	0.73248	4.13048	1.2663
10.8987	61.8	61.7232	0.732645	4.12266	1.25501
10.9156	62.916	61.7034	0.73281	4.12234	1.25427
10.9325	65.325	62.4978	0.732975	4.13513	1.27204
10.9493	66.596	63.3161	0.73314	4.14814	1.29036
10.9662	67.452	63.8375	0.733305	4.15634	1.30194
10.9831	70.113	64.1125	0.73347	4.16064	1.30792
10.9999	70.859	64.1378	0.733635	4.16103	1.3082	0.5568	0.801409	0.446224
11.0168	66.655	63.8665	0.7338	4.15679	1.30173
11.0337	63.91	63.4385	0.734551	4.15007	1.29067
11.0506	63.203	62.8482	0.735302	4.14072	1.27595
11.0674	59.091	62.229	0.736053	4.13082	1.26064
11.0843	57.19	61.4072	0.736803	4.11753	1.24079
11.1012	58.682	60.0893	0.737554	4.09583	1.20985
11.118	58.272	58.3985	0.738305	4.06729	1.1707
11.1349	57.353	56.3917	0.739056	4.03232	1.12472
11.1518	57.65	54.4016	0.739807	3.99639	1.07938
11.1686	58.547	52.5382	0.740558	3.96154	1.03712
11.1855	56.768	50.7322	0.741308	3.92656	0.996368
11.2024	52.981	48.8143	0.742059	3.88802	0.953427
11.2193	48.878	46.6187	0.74281	3.842	0.904742
11.2361	40.567	44.2318	0.743561	3.78944	0.852299
11.253	38.039	41.4278	0.744312	3.72395	0.791381
11.2699	38.979	38.536	0.745063	3.65159	0.729205
11.2867	35.612	35.7204	0.745814	3.57572	0.669283
11.3036	32.258	33.0366	0.746564	3.49762	0.612755
11.3205	30.139	30.5115	0.747315	3.4181	0.560121
11.3374	27.242	28.4102	0.748066	3.34675	0.516693
11.3542	20.901	27.3232	0.748817	3.30773	0.494167
11.3711	20.057	26.6456	0.749568	3.28262	0.480019
11.388	21.944	25.6897	0.750319	3.24609	0.460364
11.4048	21.879	25.1408	0.751069	3.22449	0.448944
11.4217	20.155	25.091	0.75182	3.22251	0.447502
11.4386	21.56	25.3232	0.752571	3.23172	0.451678
11.4555	26.436	25.5815	0.753322	3.24187	0.456372
11.4723	29.231	26.1841	0.754073	3.26515	0.467929
11.4892	26.552	27.0952	0.754824	3.29935	0.485667
11.5061	28.477	28.3482	0.755575	3.34456	0.510313
11.5229	31.61	29.6358	0.756325	3.38898	0.535736
11.5398	33.157	30.6418	0.757076	3.42237	0.555537
11.5567	30.6	31.2675	0.757827	3.44258	0.567658	0.6748	0.598433	0.403823
11.5736	28.735	31.2625	0.758578	3.44242	0.566995
11.5904	31.901	30.5634	0.759329	3.4198	0.552306
11.6073	38.234	29.9265	0.76008	3.39875	0.538935
11.6242	38.617	29.1452	0.760831	3.37229	0.522727
11.641	33.234	27.9557	0.761581	3.33062	0.498464
11.6579	29.693	26.6877	0.762332	3.2842	0.472814
11.6748	26.371	25.8048	0.763083	3.25056	0.454931
11.6917	20.143	25.1957	0.763834	3.22667	0.442517
11.7085	18.273	24.3255	0.764585	3.19152	0.425064
11.7254	18.32	22.9233	0.765336	3.13215	0.397402
11.7423	16.146	21.5809	0.766086	3.07181	0.371136
11.7591	16.673	20.7195	0.766837	3.03108	0.354282
11.776	19.123	20.043	0.767588	2.99788	0.341053
11.7929	20.816	19.5626	0.768339	2.97362	0.331612
11.8097	20.588	19.6246	0.76909	2.97678	0.332461
11.8266	20.006	19.781	0.769841	2.98472	0.335094
11.8435	21.166	19.8815	0.770592	2.98979	0.336668
11.8604	22.036	20.1502	0.771342	3.00321	0.34142
11.8772	20.898	20.4766	0.772093	3.01928	0.347266
11.8941	20.126	20.7432	0.772844	3.03222	0.351978
11.911	20.949	20.9403	0.773595	3.04168	0.35537
11.9278	20.306	21.5135	0.774346	3.06868	0.365897
11.9447	19.627	22.7385	0.775097	3.12406	0.388866
11.9616	19.638	24.48	0.775847	3.19786	0.421866
11.9785	20.917	26.5127	0.776598	3.27762	0.460731
11.9953	22.589	29.0608	0.777349	3.36939	0.509965
12.0122	23.378	32.2812	0.7781	3.47448	0.572925
12.0291	28.04	35.5003	0.777151	3.56954	0.637877
12.0459	35.931	38.3318	0.776202	3.64628	0.695811
12.0628	43.805	40.7873	0.775253	3.70837	0.74669
12.0797	48.461	43.264	0.774303	3.76732	0.798485
12.0966	54.024	45.7085	0.773354	3.82228	0.85008
12.1134	61.99	48.0019	0.772405	3.87124	0.89896
12.1303	62.798	50.5264	0.771456	3.9225	0.953095
12.1472	57.116	53.7497	0.770507	3.98434	1.02251
12.164	51.548	57.2395	0.769558	4.04724	1.09829
12.1809	51.835	59.9868	0.768608	4.09412	1.15876
12.1978	52.695	62.3213	0.767659	4.1323	1.21073
12.2147	52.404	64.0512	0.76671	4.15968	1.24988
12.2315	56.196	64.2699	0.765761	4.16309	1.2562	0.7255	0.858777	0.623042
12.2484	69.943	62.9909	0.764812	4.14299	1.22983
12.2653	81.299	61.047	0.763863	4.11164	1.189
12.2821	79.519	59.1104	0.762914	4.07941	1.14838
12.299	78.81	57.0493	0.761964	4.04392	1.10512
12.3159	76.513	54.7536	0.761015	4.00284	1.05688
12.3328	64.833	52.265	0.760066	3.95633	1.00463
12.3496	46.171	49.4363	0.759117	3.90069	0.945277
12.3665	31.845	45.514	0.758168	3.81802	0.862988
12.3834	26.372	40.6409	0.757219	3.70478	0.761409
12.4002	25.041	35.9059	0.756269	3.5809	0.66386
12.4171	22.851	31.4252	0.75532	3.44761	0.572752
12.434	20.052	27.2482	0.754371	3.30499	0.489026
12.4508	19.423	23.9526	0.753422	3.17608	0.423983
12.4677	18.953	22.3189	0.752473	3.10543	0.392311
12.4846	17.949	21.9943	0.751524	3.09078	0.386431
12.5015	17.964	22.3117	0.750575	3.10511	0.393161
12.5183	20.561	22.951	0.749625	3.13336	0.406278
12.5352	22.212	23.9718	0.748676	3.17688	0.427054
12.5521	21.99	25.3102	0.747727	3.23121	0.454344
12.5689	24.933	26.9163	0.746778	3.29273	0.487282
12.5858	27.625	28.686	0.745829	3.35641	0.523866
12.6027	30.498	30.5172	0.74488	3.41829	0.562068
12.6196	33.352	32.1938	0.743931	3.47178	0.59743
12.6364	36.122	33.7825	0.742981	3.51994	0.631256
12.6533	37.45	35.5587	0.742032	3.57118	0.669293
12.6702	40.303	37.5331	0.741083	3.62522	0.711843
12.687	41.959	39.6192	0.740134	3.67931	0.757143
12.7039	41.754	41.8497	0.739185	3.73408	0.80594
12.7208	39.761	43.7972	0.738236	3.77957	0.849031
12.7377	41.213	45.5716	0.737286	3.81929	0.888684
12.7545	45.303	47.0392	0.736337	3.85098	0.921894
12.7714	47.657	48.2395	0.735388	3.87618	0.949431
12.7883	52.052	49.1621	0.734439	3.89512	0.970988
12.8051	56.622	50.2128	0.73349	3.91627	0.995483
12.822	55.815	51.5639	0.732541	3.94282	1.02677
12.8389	56.42	53.3465	0.731592	3.97681	1.06788
12.8558	55.2	55.7361	0.730642	4.02063	1.1229
12.8726	53.054	59.0283	0.729693	4.07802	1.19879
12.8895	52.297	62.5938	0.728744	4.13667	1.28162
12.9064	55.619	65.3675	0.727795	4.18003	1.34697
12.9232	59.318	67.1354	0.726846	4.20671	1.38953
12.9401	62.934	68.5145	0.725897	4.22705	1.42331
12.957	72.278	69.0599	0.724947	4.23497	1.43785	0.6242	0.870698	0.54349
12.9739	88.102	68.61	0.723998	4.22844	1.42926
12.9907	94.008	67.5492	0.723049	4.21286	1.40645
13.0076	88.111	65.7804	0.7221	4.18632	1.36717
13.0245	79.604	63.3464	0.721769	4.14862	1.31139
13.0413	73.744	60.4802	0.721439	4.10232	1.24587
13.0582	63.51	57.3775	0.721108	4.04965	1.17524
13.0751	49.351	53.6623	0.720778	3.98271	1.09107
13.0919	39.264	48.7681	0.720447	3.88708	0.980989
13.1088	29.302	43.4983	0.720117	3.77272	0.863763
13.1257	23.977	38.7676	0.719786	3.65759	0.75988
13.1426	22.058	34.6748	0.719456	3.54601	0.671158
13.1594	22.598	31.0422	0.719125	3.43535	0.593395
13.1763	23.981	28.1452	0.718795	3.33738	0.532137
13.1932	24.477	26.3448	0.718464	3.27127	0.494488
13.21	25.501	25.4726	0.718134	3.2376	0.476459
13.2269	26.612	25.3874	0.717803	3.23425	0.474898
13.2438	26.397	25.7633	0.717473	3.24895	0.482981
13.2607	26.52	26.6712	0.717142	3.28358	0.50226
13.2775	25.85	27.8229	0.716812	3.32586	0.526788
13.2944	25.945	28.7985	0.716481	3.36032	0.547714
13.3113	27.926	29.7912	0.716151	3.39421	0.569104
13.3281	28.194	30.9179	0.71582	3.43134	0.593471
13.345	28.864	32.0913	0.71549	3.46859	0.618968
13.3619	33.86	33.3517	0.715159	3.50711	0.64648
13.3788	37.571	34.7856	0.714829	3.5492	0.677915
13.3956	36.664	36.4908	0.714498	3.59706	0.715467
13.4125	37.381	38.3798	0.714168	3.64753	0.757306
13.4294	40.149	40.3787	0.713837	3.6983	0.801863
13.4462	41.866	42.5765	0.713507	3.7513	0.851156
13.4631	42.782	45.0302	0.713176	3.80733	0.906544
13.48	45.161	47.5202	0.712846	3.86116	0.963159
13.4969	48.018	49.9052	0.712515	3.91012	1.01778
13.5137	50.501	52.0512	0.712185	3.95223	1.06727
13.5306	53.912	53.6445	0.711854	3.98238	1.10434
13.5475	56.765	54.6748	0.711524	4.0014	1.12858
13.5643	60.762	55.3152	0.711193	4.01305	1.14389
13.5812	66.231	55.6442	0.710863	4.01898	1.15202	0.6411	1.04311	0.668739
13.5981	68.575	55.4585	0.710532	4.01564	1.14827
13.615	64.562	54.7108	0.710202	4.00206	1.13152
13.6318	58.095	53.5402	0.709871	3.98043	1.10502
13.6487	53.542	51.9525	0.709541	3.95033	1.06898
13.6656	50.191	49.9773	0.70921	3.91157	1.02417
13.6824	47.059	47.6645	0.70888	3.86419	0.971833
13.6993	42.748	45.1246	0.708549	3.80943	0.914602
13.7162	38.298	42.7195	0.708219	3.75466	0.860731
13.7331	35.283	40.5894	0.707888	3.70351	0.813316
13.7499	33.271	38.7135	0.707558	3.65619	0.771808
13.7668	31.088	37.436	0.707227	3.62263	0.743765
13.7837	30.696	36.7688	0.706897	3.60465	0.729317
13.8005	33.212	36.2076	0.706566	3.58927	0.71723
13.8174	37.309	36.2243	0.706236	3.58973	0.717936
13.8343	36.87	36.9836	0.705905	3.61047	0.735108
13.8511	33.708	38.0288	0.705575	3.63834	0.758704
13.868	36.935	39.161	0.705244	3.66768	0.784344
13.8849	41.518	40.481	0.704914	3.70083	0.814312
13.9018	39.763	42.0296	0.704583	3.73837	0.849581
13.9186	42.965	43.5335	0.704253	3.77353	0.88402
13.9355	48.169	44.7202	0.703922	3.80042	0.911403
13.9524	48.87	46.0005	0.703592	3.82865	0.941038
13.9692	47.99	47.9763	0.703261	3.87071	0.986757
13.9861	48.248	50.2318	0.702931	3.91665	1.0392
14.003	50.828	52.4837	0.7026	3.9605	1.09188
14.0199	52.763	55.3286	0.702092	4.01329	1.15903
14.0367	52.735	58.2297	0.701585	4.0644	1.228
14.0536	53.515	60.532	0.701077	4.10317	1.28328
14.0705	59.393	62.4214	0.700569	4.13391	1.32906
14.0873	66.256	63.6382	0.700062	4.15321	1.35901
14.1042	70.793	63.6617	0.699554	4.15358	1.36056
14.1211	76.747	62.1312	0.699046	4.12925	1.32504
14.138	80.679	62.1312	0.698538	4.12925	1.326
14.1548	78.099	62.1312	0.698031	4.12925	1.32697
14.1717	73.432	62.1312	0.697523	4.12925	1.32793
14.1886	63.808	62.1312	0.697015	4.12925	1.3289
14.2054	48.554	62.1312	0.696508	4.12925	1.32987
14.2223	30.931	62.1312	0.696	4.12925	1.33084

## Sheet: Core 3 Wedge
Dist (cm)	Optical density	Optical density 4X2	Thickness (cm)	Density of the standard	ln COD	XD
0	157	219.75	1.38	2.82205	5.39249	3.89443
0.0168	226	244	1.37782	2.82205	5.49717	3.88828
0.0336	247	250	1.37564	2.82205	5.52146	3.88213
0.0505	249	251.75	1.37346	2.82205	5.52844	3.87598
0.0673	254	252.5	1.37128	2.82205	5.53141	3.86983
0.0841	250	252	1.3691	2.82205	5.52943	3.86367
0.1009	254	252.75	1.36692	2.82205	5.5324	3.85752
0.1177	252	252.5	1.36474	2.82205	5.53141	3.85137
0.1345	252	253	1.36256	2.82205	5.53339	3.84522
0.1514	253	253.5	1.36038	2.82205	5.53536	3.83906
0.1682	253	253.75	1.3582	2.82205	5.53635	3.83291
0.185	254	253.75	1.35602	2.82205	5.53635	3.82676
0.2018	254	253.75	1.35384	2.82205	5.53635	3.82061
0.2186	254	253.75	1.35166	2.82205	5.53635	3.81445
0.2355	253	253.5	1.34948	2.82205	5.53536	3.8083
0.2523	254	253.75	1.3473	2.82205	5.53635	3.80215
0.2691	254	253.5	1.34512	2.82205	5.53536	3.796
0.2859	253	253.5	1.34294	2.82205	5.53536	3.78984
0.3027	254	253.5	1.34076	2.82205	5.53536	3.78369
0.3195	253	253.5	1.33858	2.82205	5.53536	3.77754
0.3364	254	253.75	1.3364	2.82205	5.53635	3.77139
0.3532	253	253.25	1.33422	2.82205	5.53438	3.76524
0.37	254	253	1.33204	2.82205	5.53339	3.75908
0.3868	254	252.75	1.32986	2.82205	5.5324	3.75293
0.4036	252	252.5	1.32768	2.82205	5.53141	3.74678
0.4205	252	252.5	1.3255	2.82205	5.53141	3.74063
0.4373	253	252.5	1.32332	2.82205	5.53141	3.73447
0.4541	253	252.5	1.32114	2.82205	5.53141	3.72832
0.4709	252	252.25	1.31896	2.82205	5.53042	3.72217
0.4877	252	252.25	1.31678	2.82205	5.53042	3.71602
0.5045	253	252.5	1.3146	2.82205	5.53141	3.70986
0.5214	252	252.25	1.31242	2.82205	5.53042	3.70371
0.5382	252	252	1.31024	2.82205	5.52943	3.69756
0.555	253	251.75	1.30806	2.82205	5.52844	3.69141
0.5718	252	251	1.30588	2.82205	5.52545	3.68526
0.5886	251	250.5	1.3037	2.82205	5.52346	3.6791
0.6055	251	250.25	1.30152	2.82205	5.52246	3.67295
0.6223	250	249.5	1.29934	2.82205	5.51946	3.6668
0.6391	250	249	1.29716	2.82205	5.51745	3.66065
0.6559	250	248.75	1.29498	2.82205	5.51645	3.65449
0.6727	248	248.25	1.2928	2.82205	5.51444	3.64834
0.6895	248	248	1.29062	2.82205	5.51343	3.64219
0.7064	249	247.5	1.28844	2.82205	5.51141	3.63604
0.7232	248	246.75	1.28626	2.82205	5.50838	3.62988
0.74	247	246.25	1.28408	2.82205	5.50635	3.62373
0.7568	246	245.5	1.2819	2.82205	5.5033	3.61758
0.7736	246	244.5	1.27972	2.82205	5.49922	3.61143
0.7905	246	243.25	1.27754	2.82205	5.49409	3.60527
0.8073	244	241.75	1.27536	2.82205	5.4879	3.59912
0.8241	242	240.25	1.27318	2.82205	5.48168	3.59297
0.8409	241	239	1.271	2.82205	5.47646	3.58682
0.8577	240	237.75	1.26882	2.82205	5.47122	3.58067
0.8745	238	236.25	1.26664	2.82205	5.46489	3.57451
0.8914	237	234.5	1.26445	2.82205	5.45746	3.56836
0.9082	236	232.75	1.26227	2.82205	5.44996	3.56221
0.925	234	230	1.26009	2.82205	5.43808	3.55606
0.9418	231	227.5	1.25791	2.82205	5.42715	3.5499
0.9586	230	225.5	1.25573	2.82205	5.41832	3.54375
0.9755	225	223.25	1.25355	2.82205	5.40829	3.5376
0.9923	224	221	1.25137	2.82205	5.39816	3.53145
1.0091	223	218.75	1.24919	2.82205	5.38793	3.52529
1.0259	221	217.25	1.24701	2.82205	5.38105	3.51914
1.0427	216	215.25	1.24483	2.82205	5.3718	3.51299
1.0595	215	213.75	1.24265	2.82205	5.36481	3.50684
1.0764	217	212	1.24047	2.82205	5.35659	3.50068
1.0932	213	209.75	1.23829	2.82205	5.34592	3.49453
1.11	210	208.5	1.23611	2.82205	5.33994	3.48838
1.1268	208	207.5	1.23393	2.82205	5.33513	3.48223
1.1436	208	206.5	1.23175	2.82205	5.3303	3.47608
1.1605	208	207.25	1.22957	2.82205	5.33393	3.46992
1.1773	206	207.5	1.22739	2.82205	5.33513	3.46377
1.1941	204	207.25	1.22521	2.82205	5.33393	3.45762
1.2109	211	205.5	1.22303	2.82205	5.32545	3.45147
1.2277	209	200.75	1.22085	2.82205	5.30206	3.44531
1.2445	205	196.25	1.21867	2.82205	5.27939	3.43916
1.2614	197	193	1.21649	2.82205	5.26269	3.43301
1.2782	192	192.25	1.21431	2.82205	5.2588	3.42686
1.295	191	193	1.21213	2.82205	5.26269	3.4207
1.3118	192	195.25	1.20995	2.82205	5.27428	3.41455
1.3286	194	198	1.20777	2.82205	5.28827	3.4084
1.3455	195	200.5	1.20559	2.82205	5.30081	3.40225
1.3623	200	202.25	1.20341	2.82205	5.3095	3.39609
1.3791	203	202.25	1.20123	2.82205	5.3095	3.38994
1.3959	204	200.75	1.19905	2.82205	5.30206	3.38379
1.4127	202	199	1.19687	2.82205	5.2933	3.37764
1.4295	200	196.5	1.19469	2.82205	5.28066	3.37149
1.4464	197	193	1.19251	2.82205	5.26269	3.36533
1.4632	197	190	1.19033	2.82205	5.24702	3.35918
1.48	192	188.5	1.18815	2.82205	5.2391	3.35303
1.4968	186	188	1.18597	2.82205	5.23644	3.34688
1.5136	185	187.5	1.18379	2.82205	5.23378	3.34072
1.5305	191	187.25	1.18161	2.82205	5.23244	3.33457
1.5473	190	186.75	1.17943	2.82205	5.22977	3.32842
1.5641	184	187.25	1.17725	2.82205	5.23244	3.32227
1.5809	184	188	1.17507	2.82205	5.23644	3.31611
1.5977	189	188.75	1.17289	2.82205	5.24042	3.30996
1.6145	192	189.5	1.17071	2.82205	5.24439	3.30381
1.6314	187	190.25	1.16853	2.82205	5.24834	3.29766
1.6482	187	191.75	1.16635	2.82205	5.25619	3.2915
1.665	192	193.25	1.16417	2.82205	5.26398	3.28535
1.6818	195	193.75	1.16199	2.82205	5.26657	3.2792
1.6986	193	195.75	1.15981	2.82205	5.27684	3.27305
1.7155	193	195.5	1.15763	2.82205	5.27556	3.2669
1.7323	194	194.5	1.15545	2.82205	5.27043	3.26074
1.7491	203	194	1.15327	2.82205	5.26786	3.25459
1.7659	192	190.75	1.15109	2.82205	5.25096	3.24844
1.7827	189	190.5	1.14891	2.82205	5.24965	3.24229
1.7995	192	192.75	1.14673	2.82205	5.26139	3.23613
1.8164	190	194	1.14455	2.82205	5.26786	3.22998
1.8332	191	197.25	1.14237	2.82205	5.28447	3.22383
1.85	198	200	1.14019	2.82205	5.29832	3.21768
1.8668	197	200.75	1.13801	2.82205	5.30206	3.21152
1.8836	203	201	1.13583	2.82205	5.3033	3.20537
1.9005	202	199.5	1.13365	2.82205	5.29581	3.19922
1.9173	201	198.25	1.13147	2.82205	5.28953	3.19307
1.9341	198	198	1.12929	2.82205	5.28827	3.18692
1.9509	197	198	1.12711	2.82205	5.28827	3.18076
1.9677	197	196.75	1.12493	2.82205	5.28193	3.17461
1.9845	200	195.5	1.12275	2.82205	5.27556	3.16846
2.0014	198	193.75	1.12057	2.82205	5.26657	3.16231
2.0182	192	192.25	1.11839	2.82205	5.2588	3.15615
2.035	192	192.25	1.11621	2.82205	5.2588	3.15
2.0518	193	192	1.11403	2.82205	5.2575	3.14385
2.0686	192	191.25	1.11185	2.82205	5.25358	3.1377
2.0855	192	190.75	1.10967	2.82205	5.25096	3.13154
2.1023	191	190.25	1.10749	2.82205	5.24834	3.12539
2.1191	190	190.5	1.10531	2.82205	5.24965	3.11924
2.1359	190	191.5	1.10313	2.82205	5.25489	3.11309
2.1527	190	192.5	1.10095	2.82205	5.2601	3.10693
2.1695	192	193.5	1.09877	2.82205	5.26528	3.10078
2.1864	194	193.5	1.09659	2.82205	5.26528	3.09463
2.2032	194	193	1.09441	2.82205	5.26269	3.08848
2.22	194	192.5	1.09223	2.82205	5.2601	3.08233
2.2368	192	194	1.09005	2.82205	5.26786	3.07617
2.2536	192	197.25	1.08787	2.82205	5.28447	3.07002
2.2705	192	200	1.08569	2.82205	5.29832	3.06387
2.2873	200	202.25	1.08351	2.82205	5.3095	3.05772
2.3041	205	203	1.08133	2.82205	5.31321	3.05156
2.3209	203	201.25	1.07915	2.82205	5.30455	3.04541
2.3377	201	199.25	1.07697	2.82205	5.29456	3.03926
2.3545	203	199	1.07479	2.82205	5.2933	3.03311
2.3714	198	196	1.07261	2.82205	5.27811	3.02695
2.3882	195	194	1.07043	2.82205	5.26786	3.0208
2.405	200	193.25	1.06825	2.82205	5.26398	3.01465
2.4218	191	191.25	1.06607	2.82205	5.25358	3.0085
2.4386	190	191.5	1.06389	2.82205	5.25489	3.00234
2.4555	192	192.25	1.06171	2.82205	5.2588	2.99619
2.4723	192	192.75	1.05953	2.82205	5.26139	2.99004
2.4891	192	193	1.05735	2.82205	5.26269	2.98389
2.5059	193	193.75	1.05517	2.82205	5.26657	2.97774
2.5227	194	193.5	1.05299	2.82205	5.26528	2.97158
2.5395	193	192.75	1.05081	2.82205	5.26139	2.96543
2.5564	195	192.75	1.04863	2.82205	5.26139	2.95928
2.5732	192	192.5	1.04645	2.82205	5.2601	2.95313
2.59	191	192.5	1.04427	2.82205	5.2601	2.94697
2.6068	193	193.25	1.04209	2.82205	5.26398	2.94082
2.6236	194	194.25	1.03991	2.82205	5.26915	2.93467
2.6405	192	193.75	1.03773	2.82205	5.26657	2.92852
2.6573	194	192.75	1.03555	2.82205	5.26139	2.92236
2.6741	197	190.5	1.03336	2.82205	5.24965	2.91621
2.6909	192	188	1.03118	2.82205	5.23644	2.91006
2.7077	188	187.25	1.029	2.82205	5.23244	2.90391
2.7245	185	188	1.02682	2.82205	5.23644	2.89775
2.7414	187	188.25	1.02464	2.82205	5.23777	2.8916
2.7582	189	186.5	1.02246	2.82205	5.22843	2.88545
2.775	191	188	1.02028	2.82205	5.23644	2.8793
2.7918	186	189.25	1.0181	2.82205	5.24307	2.87315
2.8086	180	191.75	1.01592	2.82205	5.25619	2.86699
2.8255	195	195.25	1.01374	2.82205	5.27428	2.86084
2.8423	196	194.25	1.01156	2.82205	5.26915	2.85469
2.8591	196	192.75	1.00938	2.82205	5.26139	2.84854
2.8759	194	191.25	1.0072	2.82205	5.25358	2.84238
2.8927	191	190.5	1.00502	2.82205	5.24965	2.83623
2.9095	190	191.5	1.00284	2.82205	5.25489	2.83008
2.9264	190	191	1.00066	2.82205	5.25227	2.82393
2.9432	191	191	0.998483	2.82205	5.25227	2.81777
2.96	195	191	0.996303	2.82205	5.25227	2.81162
2.9768	188	189.5	0.994123	2.82205	5.24439	2.80547
2.9936	190	190.25	0.991943	2.82205	5.24834	2.79932
3.0105	191	190.75	0.989763	2.82205	5.25096	2.79316
3.0273	189	189.75	0.987583	2.82205	5.24571	2.78701
3.0441	191	189	0.985403	2.82205	5.24175	2.78086
3.0609	192	187.75	0.983223	2.82205	5.23511	2.77471
3.0777	187	186	0.981043	2.82205	5.22575	2.76856
3.0945	186	184.75	0.978863	2.82205	5.219	2.7624
3.1114	186	184.25	0.976682	2.82205	5.21629	2.75625
3.1282	185	184.75	0.974502	2.82205	5.219	2.7501
3.145	182	185	0.972322	2.82205	5.22036	2.74395
3.1618	184	185	0.970142	2.82205	5.22036	2.73779
3.1786	188	185.25	0.967962	2.82205	5.22171	2.73164
3.1955	186	184.5	0.965782	2.82205	5.21765	2.72549
3.2123	182	184.5	0.963602	2.82205	5.21765	2.71934
3.2291	185	185.75	0.961422	2.82205	5.2244	2.71318
3.2459	185	186.25	0.959242	2.82205	5.22709	2.70703
3.2627	186	186.5	0.957062	2.82205	5.22843	2.70088
3.2795	187	186.25	0.954882	2.82205	5.22709	2.69473
3.2964	187	185.5	0.952701	2.82205	5.22305	2.68858
3.3132	186	183.75	0.950521	2.82205	5.21358	2.68242
3.33	185	182.25	0.948341	2.82205	5.20538	2.67627
3.3468	184	180.75	0.946161	2.82205	5.19711	2.67012
3.3636	180	179.25	0.943981	2.82205	5.18878	2.66397
3.3805	180	179	0.941801	2.82205	5.18739	2.65781
3.3973	179	179	0.939621	2.82205	5.18739	2.65166
3.4141	178	179.75	0.937441	2.82205	5.19157	2.64551
3.4309	179	181	0.935261	2.82205	5.1985	2.63936
3.4477	180	181.75	0.933081	2.82205	5.20263	2.6332
3.4645	182	181.5	0.9309	2.82205	5.20126	2.62705
3.4814	183	180.75	0.92872	2.82205	5.19711	2.6209
3.4982	182	178.75	0.92654	2.82205	5.18599	2.61475
3.515	179	176	0.92436	2.82205	5.17048	2.60859
3.5318	179	175	0.92218	2.82205	5.16479	2.60244
3.5486	175	174.75	0.92	2.82205	5.16336	2.59629
3.5655	171	174.75	0.91782	2.82205	5.16336	2.59014
3.5823	175	175.75	0.91564	2.82205	5.16906	2.58399
3.5991	178	176	0.91346	2.82205	5.17048	2.57783
3.6159	175	175.25	0.91128	2.82205	5.16621	2.57168
3.6327	175	175.5	0.9091	2.82205	5.16764	2.56553
3.6495	176	176.5	0.906919	2.82205	5.17332	2.55938
3.6664	175	177	0.904739	2.82205	5.17615	2.55322
3.6832	176	177	0.902559	2.82205	5.17615	2.54707
3.7	179	176.25	0.900379	2.82205	5.1719	2.54092
3.7168	178	174	0.898199	2.82205	5.15906	2.53477
3.7336	175	170.75	0.896019	2.82205	5.1402	2.52861
3.7505	173	167.25	0.893839	2.82205	5.11949	2.52246
3.7673	170	165	0.891659	2.82205	5.10595	2.51631
3.7841	165	164.75	0.889479	2.82205	5.10443	2.51016
3.8009	161	166.75	0.887299	2.82205	5.1165	2.504
3.8177	164	169.5	0.885118	2.82205	5.13285	2.49785
3.8345	169	170.5	0.882938	2.82205	5.13874	2.4917
3.8514	173	171.5	0.880758	2.82205	5.14458	2.48555
3.8682	172	171.5	0.878578	2.82205	5.14458	2.4794
3.885	168	172.25	0.876398	2.82205	5.14895	2.47324
3.9018	173	174.5	0.874218	2.82205	5.16192	2.46709
3.9186	173	174.25	0.872038	2.82205	5.16049	2.46094
3.9355	175	172.25	0.869858	2.82205	5.14895	2.45479
3.9523	177	169.5	0.867678	2.82205	5.13285	2.44863
3.9691	172	167.75	0.865498	2.82205	5.12247	2.44248
3.9859	165	165.75	0.863318	2.82205	5.11048	2.43633
4.0027	164	165	0.861137	2.82205	5.10595	2.43018
4.0195	170	163.5	0.858957	2.82205	5.09681	2.42402
4.0364	164	162	0.856777	2.82205	5.0876	2.41787
4.0532	162	163.25	0.854597	2.82205	5.09528	2.41172
4.07	158	163	0.852417	2.82205	5.09375	2.40557
4.0868	164	162	0.850237	2.82205	5.0876	2.39941
4.1036	169	161.25	0.848057	2.82205	5.08296	2.39326
4.1205	161	159.5	0.845877	2.82205	5.07204	2.38711
4.1373	154	159.75	0.843697	2.82205	5.07361	2.38096
4.1541	161	161.75	0.841517	2.82205	5.08605	2.37481
4.1709	162	161.5	0.839336	2.82205	5.08451	2.36865
4.1877	162	160.75	0.837156	2.82205	5.07985	2.3625
4.2045	162	159.75	0.834976	2.82205	5.07361	2.35635
4.2214	160	158.25	0.832796	2.82205	5.06418	2.3502
4.2382	159	157.5	0.830616	2.82205	5.05943	2.34404
4.255	158	158	0.828436	2.82205	5.0626	2.33789
4.2718	156	159.5	0.826256	2.82205	5.07204	2.33174
4.2886	157	161.25	0.824076	2.82205	5.08296	2.32559
4.3055	161	162.5	0.821896	2.82205	5.09068	2.31943
4.3223	164	163	0.819716	2.82205	5.09375	2.31328
4.3391	163	162.75	0.817536	2.82205	5.09222	2.30713
4.3559	162	162.5	0.815355	2.82205	5.09068	2.30098
4.3727	163	161.25	0.813175	2.82205	5.08296	2.29482
4.3895	163	159.75	0.810995	2.82205	5.07361	2.28867
4.4064	162	158.25	0.808815	2.82205	5.06418	2.28252
4.4232	157	158	0.806635	2.82205	5.0626	2.27637
4.44	157	159.5	0.804455	2.82205	5.07204	2.27022
4.4568	157	161.5	0.802275	2.82205	5.08451	2.26406
4.4736	161	162.5	0.800095	2.82205	5.09068	2.25791
4.4905	163	160.75	0.797915	2.82205	5.07985	2.25176
4.5073	165	157.5	0.795735	2.82205	5.05943	2.24561
4.5241	161	153.75	0.793555	2.82205	5.03533	2.23945
4.5409	154	150.5	0.791374	2.82205	5.01396	2.2333
4.5577	150	148.5	0.789194	2.82205	5.00058	2.22715
4.5745	150	148.25	0.787014	2.82205	4.9989	2.221
4.5914	148	149	0.784834	2.82205	5.00395	2.21484
4.6082	146	151.25	0.782654	2.82205	5.01893	2.20869
4.625	149	153.5	0.780474	2.82205	5.0337	2.20254
4.6418	153	154.5	0.778294	2.82205	5.04019	2.19639
4.6586	157	154.75	0.776114	2.82205	5.04181	2.19024
4.6755	155	153.75	0.773934	2.82205	5.03533	2.18408
4.6923	153	153.75	0.771754	2.82205	5.03533	2.17793
4.7091	154	155	0.769573	2.82205	5.04343	2.17178
4.7259	153	155.5	0.767393	2.82205	5.04665	2.16563
4.7427	155	155.75	0.765213	2.82205	5.04825	2.15947
4.7595	158	155.25	0.763033	2.82205	5.04504	2.15332
4.7764	156	155	0.760853	2.82205	5.04343	2.14717
4.7932	154	152.25	0.758673	2.82205	5.02552	2.14102
4.81	153	151.75	0.756493	2.82205	5.02223	2.13486
4.8268	157	151.5	0.754313	2.82205	5.02059	2.12871
4.8436	145	149.75	0.752133	2.82205	5.00897	2.12256
4.8605	152	151.25	0.749953	2.82205	5.01893	2.11641
4.8773	152	150	0.747773	2.82205	5.01064	2.11025
4.8941	150	148.75	0.745592	2.82205	5.00227	2.1041
4.9109	151	149.25	0.743412	2.82205	5.00562	2.09795
4.9277	147	151.75	0.741232	2.82205	5.02223	2.0918
4.9445	147	153.25	0.739052	2.82205	5.03207	2.08565
4.9614	152	153.75	0.736872	2.82205	5.03533	2.07949
4.9782	161	153.25	0.734692	2.82205	5.03207	2.07334
4.995	153	150.75	0.732512	2.82205	5.01562	2.06719
5.0118	149	149.75	0.730332	2.82205	5.00897	2.06104
5.0286	150	148.25	0.728152	2.82205	4.9989	2.05488
5.0455	151	146	0.725972	2.82205	4.98361	2.04873
5.0623	149	144.75	0.723791	2.82205	4.97501	2.04258
5.0791	143	145.75	0.721611	2.82205	4.98189	2.03643
5.0959	141	149.25	0.719431	2.82205	5.00562	2.03027
5.1127	146	152.25	0.717251	2.82205	5.02552	2.02412
5.1295	153	152.75	0.715071	2.82205	5.0288	2.01797
5.1464	157	151.75	0.712891	2.82205	5.02223	2.01182
5.1632	153	150.25	0.710711	2.82205	5.0123	2.00566
5.18	148	150	0.708531	2.82205	5.01064	1.99951
5.1968	149	150.75	0.706351	2.82205	5.01562	1.99336
5.2136	151	151.25	0.704171	2.82205	5.01893	1.98721
5.2305	152	151.25	0.701991	2.82205	5.01893	1.98106
5.2473	151	150.75	0.69981	2.82205	5.01562	1.9749
5.2641	151	150	0.69763	2.82205	5.01064	1.96875
5.2809	151	148.75	0.69545	2.82205	5.00227	1.9626
5.2977	150	146.75	0.69327	2.82205	4.98873	1.95645
5.3145	148	144.5	0.69109	2.82205	4.97328	1.95029
5.3314	146	144.25	0.68891	2.82205	4.97155	1.94414
5.3482	143	144.25	0.68673	2.82205	4.97155	1.93799
5.365	141	145	0.68455	2.82205	4.97673	1.93184
5.3818	147	146	0.68237	2.82205	4.98361	1.92568
5.3986	146	145.75	0.68019	2.82205	4.98189	1.91953
5.4155	146	145	0.678009	2.82205	4.97673	1.91338
5.4323	145	143.25	0.675829	2.82205	4.96459	1.90723
5.4491	146	141.5	0.673649	2.82205	4.9523	1.90107
5.4659	143	140.5	0.671469	2.82205	4.94521	1.89492
5.4827	139	140.5	0.669289	2.82205	4.94521	1.88877
5.4995	138	141.75	0.667109	2.82205	4.95406	1.88262
5.5164	142	142.75	0.664929	2.82205	4.96109	1.87647
5.5332	143	142.25	0.662749	2.82205	4.95759	1.87031
5.55	144	141	0.660569	2.82205	4.94876	1.86416
5.5668	142	138.75	0.658389	2.82205	4.93267	1.85801
5.5836	140	136.5	0.656209	2.82205	4.91632	1.85186
5.6005	138	135.75	0.654028	2.82205	4.91081	1.8457
5.6173	135	135.5	0.651848	2.82205	4.90897	1.83955
5.6341	133	135.75	0.649668	2.82205	4.91081	1.8334
5.6509	137	135.5	0.647488	2.82205	4.90897	1.82725
5.6677	137	134.5	0.645308	2.82205	4.90156	1.82109
5.6845	136	135	0.643128	2.82205	4.90527	1.81494
5.7014	132	136.5	0.640948	2.82205	4.91632	1.80879
5.7182	133	139	0.638768	2.82205	4.93447	1.80264
5.735	139	140	0.636588	2.82205	4.94164	1.79648
5.7518	142	139	0.634408	2.82205	4.93447	1.79033
5.7686	142	137	0.632227	2.82205	4.91998	1.78418
5.7855	137	135	0.630047	2.82205	4.90527	1.77803
5.8023	135	134.5	0.627867	2.82205	4.90156	1.77188
5.8191	134	133.75	0.625687	2.82205	4.89597	1.76572
5.8359	134	132.25	0.623507	2.82205	4.88469	1.75957
5.8527	135	130.25	0.621327	2.82205	4.86946	1.75342
5.8695	132	128.75	0.619147	2.82205	4.85787	1.74727
5.8864	128	128.25	0.616967	2.82205	4.85398	1.74111
5.9032	126	128.5	0.614787	2.82205	4.85593	1.73496
5.92	129	128.75	0.612607	2.82205	4.85787	1.72881
5.9368	130	128.25	0.610427	2.82205	4.85398	1.72266
5.9536	129	126.75	0.608246	2.82205	4.84222	1.7165
5.9705	127	124.75	0.606066	2.82205	4.82631	1.71035
5.9873	127	123.25	0.603886	2.82205	4.81421	1.7042
6.0041	124	121.5	0.601706	2.82205	4.79991	1.69805
6.0209	121	122	0.599526	2.82205	4.80402	1.6919
6.0377	121	124.5	0.597346	2.82205	4.82431	1.68574
6.0545	120	126.75	0.595166	2.82205	4.84222	1.67959
6.0714	126	128	0.592986	2.82205	4.85203	1.67344
6.0882	131	126.75	0.590806	2.82205	4.84222	1.66729
6.105	130	124.5	0.588626	2.82205	4.82431	1.66113
6.1218	125	123	0.586445	2.82205	4.81218	1.65498
6.1386	121	122.25	0.584265	2.82205	4.80607	1.64883
6.1555	122	121.25	0.582085	2.82205	4.79785	1.64268
6.1723	124	119.75	0.579905	2.82205	4.78541	1.63652
6.1891	122	118.75	0.577725	2.82205	4.77702	1.63037
6.2059	117	118.5	0.575545	2.82205	4.77491	1.62422
6.2227	116	118.75	0.573365	2.82205	4.77702	1.61807
6.2395	120	119.75	0.571185	2.82205	4.78541	1.61191
6.2564	121	121.25	0.569005	2.82205	4.79785	1.60576
6.2732	118	120.75	0.566825	2.82205	4.79372	1.59961
6.29	120	121.25	0.564645	2.82205	4.79785	1.59346
6.3068	126	120.25	0.562464	2.82205	4.78957	1.58731
6.3236	119	117.75	0.560284	2.82205	4.76856	1.58115
6.3405	120	117.25	0.558104	2.82205	4.76431	1.575
6.3573	116	115.5	0.555924	2.82205	4.74927	1.56885
6.3741	116	114.25	0.553744	2.82205	4.73839	1.5627
6.3909	117	115	0.551564	2.82205	4.74493	1.55654
6.4077	113	115	0.549384	2.82205	4.74493	1.55039
6.4245	111	115.75	0.547204	2.82205	4.75143	1.54424
6.4414	119	115.75	0.545024	2.82205	4.75143	1.53809
6.4582	117	112.25	0.542844	2.82205	4.72073	1.53193
6.475	116	109.5	0.540664	2.82205	4.69592	1.52578
6.4918	111	108.25	0.538483	2.82205	4.68444	1.51963
6.5086	105	109.25	0.536303	2.82205	4.69364	1.51348
6.5255	106	112	0.534123	2.82205	4.7185	1.50732
6.5423	111	114.25	0.531943	2.82205	4.73839	1.50117
6.5591	115	114.25	0.529763	2.82205	4.73839	1.49502
6.5759	116	112.75	0.527583	2.82205	4.72517	1.48887
6.5927	115	111.75	0.525403	2.82205	4.71626	1.48272
6.6095	111	111	0.523223	2.82205	4.70953	1.47656
6.6264	109	110.5	0.521043	2.82205	4.70502	1.47041
6.6432	112	109.75	0.518863	2.82205	4.69821	1.46426
6.66	112	108	0.516682	2.82205	4.68213	1.45811
6.6768	109	107.75	0.514502	2.82205	4.67981	1.45195
6.6936	106	106.5	0.512322	2.82205	4.66814	1.4458
6.7105	105	107.25	0.510142	2.82205	4.67516	1.43965
6.7273	111	109.75	0.507962	2.82205	4.69821	1.4335
6.7441	104	109.5	0.505782	2.82205	4.69592	1.42734
6.7609	109	110.5	0.503602	2.82205	4.70502	1.42119
6.7777	115	110.25	0.501422	2.82205	4.70275	1.41504
6.7945	110	107.75	0.499242	2.82205	4.67981	1.40889
6.8114	108	107.25	0.497062	2.82205	4.67516	1.40273
6.8282	108	108.25	0.494882	2.82205	4.68444	1.39658
6.845	105	108.25	0.492701	2.82205	4.68444	1.39043
6.8618	108	108.75	0.490521	2.82205	4.68905	1.38428
6.8786	112	109.5	0.488341	2.82205	4.69592	1.37813
6.8955	108	108.5	0.486161	2.82205	4.68675	1.37197
6.9123	107	106.75	0.483981	2.82205	4.67049	1.36582
6.9291	111	105.25	0.481801	2.82205	4.65634	1.35967
6.9459	108	104.5	0.479621	2.82205	4.64919	1.35352
6.9627	101	102.5	0.477441	2.82205	4.62986	1.34736
6.9795	101	102.5	0.475261	2.82205	4.62986	1.34121
6.9964	108	102.5	0.473081	2.82205	4.62986	1.33506
7.0132	100	99.5	0.4709	2.82205	4.60016	1.32891
7.03	101	98.75	0.46872	2.82205	4.59259	1.32275
7.0468	101	99.5	0.46654	2.82205	4.60016	1.3166
7.0636	96	101	0.46436	2.82205	4.61512	1.31045
7.0805	97	103.25	0.46218	2.82205	4.63715	1.3043
7.0973	104	104.75	0.46	2.82205	4.65158	1.29814
7.1141	107	103.25	0.45782	2.82205	4.63715	1.29199
7.1309	105	100.75	0.45564	2.82205	4.61264	1.28584
7.1477	103	99.5	0.45346	2.82205	4.60016	1.27969
7.1645	98	97.25	0.45128	2.82205	4.57728	1.27354
7.1814	97	95.75	0.4491	2.82205	4.56174	1.26738
7.1982	100	96.25	0.446919	2.82205	4.56695	1.26123
7.215	94	95.25	0.444739	2.82205	4.55651	1.25508
7.2318	92	96	0.442559	2.82205	4.56435	1.24893
7.2486	99	97.25	0.440379	2.82205	4.57728	1.24277
7.2655	96	96.25	0.438199	2.82205	4.56695	1.23662
7.2823	97	95.5	0.436019	2.82205	4.55913	1.23047
7.2991	97	94.25	0.433839	2.82205	4.54595	1.22432
7.3159	95	93.75	0.431659	2.82205	4.54063	1.21816
7.3327	93	94.25	0.429479	2.82205	4.54595	1.21201
7.3495	92	95.25	0.427299	2.82205	4.55651	1.20586
7.3664	95	96.5	0.425118	2.82205	4.56954	1.19971
7.3832	97	97	0.422938	2.82205	4.57471	1.19356
7.4	97	96.5	0.420758	2.82205	4.56954	1.1874
7.4168	97	95.25	0.418578	2.82205	4.55651	1.18125
7.4336	97	94	0.416398	2.82205	4.54329	1.1751
7.4505	95	93	0.414218	2.82205	4.5326	1.16895
7.4673	92	93	0.412038	2.82205	4.5326	1.16279
7.4841	92	92.25	0.409858	2.82205	4.5245	1.15664
7.5009	93	92	0.407678	2.82205	4.52179	1.15049
7.5177	95	91.5	0.405498	2.82205	4.51634	1.14434
7.5345	89	91	0.403318	2.82205	4.51086	1.13818
7.5514	91	91.75	0.401137	2.82205	4.51907	1.13203
7.5682	91	92	0.398957	2.82205	4.52179	1.12588
7.585	93	92	0.396777	2.82205	4.52179	1.11973
7.6018	92	91.5	0.394597	2.82205	4.51634	1.11357
7.6186	92	91	0.392417	2.82205	4.51086	1.10742
7.6355	91	90.25	0.390237	2.82205	4.50258	1.10127
7.6523	91	90.25	0.388057	2.82205	4.50258	1.09512
7.6691	90	90.25	0.385877	2.82205	4.50258	1.08897
7.6859	89	90	0.383697	2.82205	4.49981	1.08281
7.7027	91	89	0.381517	2.82205	4.48864	1.07666
7.7195	91	88	0.379336	2.82205	4.47734	1.07051
7.7364	89	88	0.377156	2.82205	4.47734	1.06436
7.7532	85	89.5	0.374976	2.82205	4.49424	1.0582
7.77	87	90.75	0.372796	2.82205	4.50811	1.05205
7.7868	91	91.75	0.370616	2.82205	4.51907	1.0459
7.8036	95	91.5	0.368436	2.82205	4.51634	1.03975
7.8205	90	88.75	0.366256	2.82205	4.48582	1.03359
7.8373	91	87.5	0.364076	2.82205	4.47164	1.02744
7.8541	90	87	0.361896	2.82205	4.46591	1.02129
7.8709	84	86.25	0.359716	2.82205	4.45725	1.01514
7.8877	85	85.5	0.357536	2.82205	4.44852	1.00898
7.9045	89	84.5	0.355355	2.82205	4.43675	1.00283
7.9214	87	82.75	0.353175	2.82205	4.41582	0.99668
7.9382	81	81.75	0.350995	2.82205	4.40367	0.990528
7.955	81	82.25	0.348815	2.82205	4.40976	0.984375
7.9718	82	82.25	0.346635	2.82205	4.40976	0.978223
7.9886	83	82	0.344455	2.82205	4.40672	0.972071
8.0055	83	81.25	0.342275	2.82205	4.39753	0.965918
8.0223	81	80.25	0.340095	2.82205	4.38515	0.959766
8.0391	81	80.75	0.337915	2.82205	4.39136	0.953614
8.0559	80	81.5	0.335735	2.82205	4.4006	0.947461
8.0727	79	82	0.333555	2.82205	4.40672	0.941309
8.0895	83	81.5	0.331374	2.82205	4.4006	0.935157
8.1064	84	79.25	0.329194	2.82205	4.37261	0.929004
8.1232	82	77	0.327014	2.82205	4.34381	0.922852
8.14	77	75.75	0.324834	2.82205	4.32744	0.916699
8.1568	74	75	0.322654	2.82205	4.31749	0.910547
8.1736	75	74.5	0.320474	2.82205	4.3108	0.904395
8.1905	77	74.25	0.318294	2.82205	4.30744	0.898242
8.2073	74	73.75	0.316114	2.82205	4.30068	0.89209
8.2241	72	73	0.313934	2.82205	4.29046	0.885938
8.2409	74	73	0.311754	2.82205	4.29046	0.879785
8.2577	75	72.75	0.309573	2.82205	4.28703	0.873633
8.2745	71	71.5	0.307393	2.82205	4.2697	0.867481
8.2914	72	72	0.305213	2.82205	4.27667	0.861328
8.3082	73	71.75	0.303033	2.82205	4.27319	0.855176
8.325	70	70.5	0.300853	2.82205	4.25561	0.849024
8.3418	73	70	0.298673	2.82205	4.2485	0.842871
8.3586	71	68.75	0.296493	2.82205	4.23048	0.836719
8.3755	68	68.5	0.294313	2.82205	4.22683	0.830567
8.3923	68	69	0.292133	2.82205	4.23411	0.824414
8.4091	68	69	0.289953	2.82205	4.23411	0.818262
8.4259	70	68.5	0.287773	2.82205	4.22683	0.81211
8.4427	70	67.75	0.285592	2.82205	4.21582	0.805957
8.4595	68	67.5	0.283412	2.82205	4.21213	0.799805
8.4764	66	68	0.281232	2.82205	4.21951	0.793653
8.4932	67	67.75	0.279052	2.82205	4.21582	0.7875
8.51	69	66	0.276872	2.82205	4.18965	0.781348
8.5268	70	64	0.274692	2.82205	4.15888	0.775196
8.5436	65	62.75	0.272512	2.82205	4.13916	0.769043
8.5605	60	62.25	0.270332	2.82205	4.13116	0.762891
8.5773	61	63	0.268152	2.82205	4.14313	0.756739
8.5941	65	62.5	0.265972	2.82205	4.13517	0.750586
8.6109	63	61	0.263791	2.82205	4.11087	0.744434
8.6277	63	61.25	0.261611	2.82205	4.11496	0.738281
8.6445	59	61	0.259431	2.82205	4.11087	0.732129
8.6614	59	61.5	0.257251	2.82205	4.11904	0.725977
8.6782	64	63.75	0.255071	2.82205	4.15497	0.719824
8.695	62	62.25	0.252891	2.82205	4.13116	0.713672
8.7118	61	61.75	0.250711	2.82205	4.12309	0.70752
8.7286	68	61.5	0.248531	2.82205	4.11904	0.701367
8.7455	58	59.75	0.246351	2.82205	4.09017	0.695215
8.7623	60	60.5	0.244171	2.82205	4.10264	0.689063
8.7791	60	60.75	0.241991	2.82205	4.10677	0.68291
8.7959	61	61.25	0.23981	2.82205	4.11496	0.676758
8.8127	61	62	0.23763	2.82205	4.12713	0.670606
8.8295	61	62	0.23545	2.82205	4.12713	0.664453
8.8464	62	61	0.23327	2.82205	4.11087	0.658301
8.8632	64	60	0.23109	2.82205	4.09434	0.652149
8.88	61	59.5	0.22891	2.82205	4.08598	0.645996
8.8968	57	59.5	0.22673	2.82205	4.08598	0.639844
8.9136	58	59	0.22455	2.82205	4.07754	0.633692
8.9305	62	58	0.22237	2.82205	4.06044	0.627539
8.9473	61	56.75	0.22019	2.82205	4.03866	0.621387
8.9641	55	56	0.218009	2.82205	4.02535	0.615235
8.9809	54	55.75	0.215829	2.82205	4.02088	0.609082
8.9977	57	55.75	0.213649	2.82205	4.02088	0.60293
9.0145	58	55	0.211469	2.82205	4.00733	0.596778
9.0314	54	53.5	0.209289	2.82205	3.97968	0.590625
9.0482	54	52.75	0.207109	2.82205	3.96556	0.584473
9.065	54	52	0.204929	2.82205	3.95124	0.57832
9.0818	52	51.75	0.202749	2.82205	3.94642	0.572168
9.0986	51	51.5	0.200569	2.82205	3.94158	0.566016
9.1155	51	51.5	0.198389	2.82205	3.94158	0.559863
9.1323	53	51.25	0.196209	2.82205	3.93672	0.553711
9.1491	51	50.25	0.194028	2.82205	3.91701	0.547559
9.1659	51	49.5	0.191848	2.82205	3.90197	0.541406
9.1827	50	48.75	0.189668	2.82205	3.88671	0.535254
9.1995	49	48.25	0.187488	2.82205	3.8764	0.529102
9.2164	48	48.25	0.185308	2.82205	3.8764	0.522949
9.2332	48	48.25	0.183128	2.82205	3.8764	0.516797
9.25	48	48.75	0.180948	2.82205	3.88671	0.510645
9.2668	49	48.75	0.178768	2.82205	3.88671	0.504492
9.2836	48	48	0.176588	2.82205	3.8712	0.49834
9.3005	50	47	0.174408	2.82205	3.85015	0.492188
9.3173	48	45.5	0.172227	2.82205	3.81771	0.486035
9.3341	46	44.5	0.170047	2.82205	3.79549	0.479883
9.3509	44	44.5	0.167867	2.82205	3.79549	0.473731
9.3677	44	44.75	0.165687	2.82205	3.80109	0.467578
9.3845	44	45	0.163507	2.82205	3.80666	0.461426
9.4014	46	44.5	0.161327	2.82205	3.79549	0.455274
9.4182	45	43.5	0.159147	2.82205	3.77276	0.449121
9.435	45	43	0.156967	2.82205	3.7612	0.442969
9.4518	42	42	0.154787	2.82205	3.73767	0.436817
9.4686	42	41.5	0.152607	2.82205	3.72569	0.430664
9.4855	43	40.75	0.150427	2.82205	3.70746	0.424512
9.5023	41	40.75	0.148246	2.82205	3.70746	0.41836
9.5191	40	40.75	0.146066	2.82205	3.70746	0.412207
9.5359	39	40.75	0.143886	2.82205	3.70746	0.406055
9.5527	43	41	0.141706	2.82205	3.71357	0.399902
9.5695	41	40.5	0.139526	2.82205	3.7013	0.39375
9.5864	40	40.25	0.137346	2.82205	3.69511	0.387598
9.6032	40	40	0.135166	2.82205	3.68888	0.381445
9.62	41	39.5	0.132986	2.82205	3.6763	0.375293
9.6368	40	38.75	0.130806	2.82205	3.65713	0.369141
9.6536	39	37.75	0.128626	2.82205	3.63099	0.362988
9.6705	38	37	0.126445	2.82205	3.61092	0.356836
9.6873	38	36.75	0.124265	2.82205	3.60414	0.350684
9.7041	36	36.75	0.122085	2.82205	3.60414	0.344531
9.7209	36	37.75	0.119905	2.82205	3.63099	0.338379
9.7377	37	38.5	0.117725	2.82205	3.65066	0.332227
9.7545	38	39	0.115545	2.82205	3.66356	0.326074
9.7714	40	38.75	0.113365	2.82205	3.65713	0.319922
9.7882	39	38.25	0.111185	2.82205	3.64414	0.31377
9.805	39	38	0.109005	2.82205	3.63759	0.307617
9.8218	37	38	0.106825	2.82205	3.63759	0.301465
9.8386	38	38	0.104645	2.82205	3.63759	0.295313
9.8555	38	38	0.102464	2.82205	3.63759	0.28916
9.8723	39	38	0.100284	2.82205	3.63759	0.283008
9.8891	37	37.75	0.0981043	2.82205	3.63099	0.276856
9.9059	38	37.25	0.0959242	2.82205	3.61765	0.270703
9.9227	38	36.5	0.0937441	2.82205	3.59731	0.264551
9.9395	38	36.5	0.091564	2.82205	3.59731	0.258399
9.9564	35	36.75	0.0893839	2.82205	3.60414	0.252246
9.9732	35	38	0.0872038	2.82205	3.63759	0.246094
9.99	38	38.75	0.0850237	2.82205	3.65713	0.239941
10.0068	39	38.75	0.0828436	2.82205	3.65713	0.233789
10.0236	40	38.5	0.0806635	2.82205	3.65066	0.227637
10.0405	38	38	0.0784834	2.82205	3.63759	0.221484
10.0573	38	37.5	0.0763033	2.82205	3.62434	0.215332
10.0741	38	36.75	0.0741232	2.82205	3.60414	0.20918
10.0909	38	36.25	0.0719431	2.82205	3.59044	0.203027
10.1077	36	35.75	0.069763	2.82205	3.57655	0.196875
10.1245	35	35.25	0.0675829	2.82205	3.56247	0.190723
10.1414	36	35	0.0654028	2.82205	3.55535	0.18457
10.1582	36	35	0.0632227	2.82205	3.55535	0.178418
10.175	34	34	0.0610427	2.82205	3.52636	0.172266
10.1918	34	33.75	0.0588626	2.82205	3.51898	0.166113
10.2086	36	33.25	0.0566825	2.82205	3.50405	0.159961
10.2255	32	31.75	0.0545024	2.82205	3.45789	0.153809
10.2423	33	31.5	0.0523223	2.82205	3.44999	0.147656
10.2591	32	31.5	0.0501422	2.82205	3.44999	0.141504
10.2759	30	31	0.0479621	2.82205	3.43399	0.135352
10.2927	31	30.25	0.045782	2.82205	3.4095	0.129199
10.3095	33	31.25	0.0436019	2.82205	3.44202	0.123047
10.3264	30	31.25	0.0414218	2.82205	3.44202	0.116895
10.3432	27	31.5	0.0392417	2.82205	3.44999	0.110742
10.36	35	32.5	0.0370616	2.82205	3.48124	0.10459
10.3768	33	31.75	0.0348815	2.82205	3.45789	0.0984375
10.3936	31	31.25	0.0327014	2.82205	3.44202	0.0922852
10.4105	31	30.75	0.0305213	2.82205	3.42589	0.0861328
10.4273	32	29.75	0.0283412	2.82205	3.39283	0.0799805
10.4441	31	28.25	0.0261611	2.82205	3.34109	0.0738281
10.4609	29	27	0.023981	2.82205	3.29584	0.0676758
10.4777	27	26	0.0218009	2.82205	3.2581	0.0615235
10.4945	26	25.5	0.0196209	2.82205	3.23868	0.0553711
10.5114	26	25.25	0.0174408	2.82205	3.22883	0.0492188
10.5282	25	24.75	0.0152607	2.82205	3.20883	0.0430664
10.545	25	24.5	0.0130806	2.82205	3.19867	0.0369141
10.5618	25	24	0.0109005	2.82205	3.17805	0.0307617
10.5786	24	24	0.00872038	2.82205	3.17805	0.0246094
10.5955	24	24	0.00654028	2.82205	3.17805	0.018457
10.6123	23	24	0.00436019	2.82205	3.17805	0.0123047
10.6291	25	24	0.00218009	2.82205	3.17805	0.00615235
10.6459	24	24	0	2.82205	3.17805	0

## Sheet: Core 3 Slab A
Dist (cm)	CRUDE	Optical density	Thickness of the slice (cm)	ln COD	Density (g cm-3)
0	11.853	94.5257	0.4906	4.54887	2.22673
0.0168	44.726	99.8587	0.490673	4.60376	2.4225
0.0336	94.826	102.195	0.490747	4.62688	2.50982
0.0505	125.005	103.959	0.49082	4.64399	2.57637
0.0673	126.696	105.995	0.490893	4.66339	2.654
0.0841	126.069	108.179	0.490967	4.68379	2.73816
0.1009	132.505	109.618	0.49104	4.697	2.79397
0.1177	137.19	117.841	0.491113	4.76934	3.1223
0.1345	120.882	123.525	0.491187	4.81644	3.35639
0.1514	119.833	125.724	0.49126	4.83409	3.44821
0.1682	126.359	125.339	0.491333	4.83102	3.43147
0.185	132.203	124.54	0.491407	4.82462	3.39736
0.2018	126.889	123.478	0.49148	4.81607	3.35244
0.2186	118.756	121.953	0.491553	4.80364	3.28846
0.2355	118.611	119.976	0.491627	4.78729	3.20637
0.2523	123.414	118.527	0.4917	4.77514	3.14651
0.2691	119.999	116.68	0.491773	4.75944	3.07099
0.2859	116.304	114.358	0.491847	4.73933	2.97703
0.3027	112.273	111.324	0.49192	4.71244	2.85599
0.3195	112.675	108.311	0.491993	4.68501	2.73759
0.3364	111.493	105.151	0.492067	4.65539	2.61531
0.3532	102.039	101.818	0.49214	4.62318	2.48854
0.37	95.831	98.0838	0.492213	4.58582	2.34922
0.3868	96.164	94.3928	0.492287	4.54746	2.21431
0.4036	92.76	91.0495	0.49236	4.5114	2.09453
0.4205	87.727	88.2075	0.492433	4.47969	1.99453
0.4373	77.669	86.3955	0.492507	4.45894	1.93157
0.4541	75.283	85.4341	0.49258	4.44775	1.89833
0.4709	74.872	85.9721	0.492653	4.45402	1.91646
0.4877	72.016	87.7984	0.492727	4.47504	1.97914
0.5045	72.841	90.246	0.4928	4.50254	2.06432
0.5214	75.328	92.7976	0.492873	4.53042	2.15445
0.5382	89.119	95.5109	0.492947	4.55924	2.25176
0.555	98.994	99.2865	0.49302	4.59801	2.38975
0.5718	109.033	102.78	0.493093	4.63259	2.51992
0.5886	119.573	105.5	0.493167	4.65871	2.62283
0.6055	127.983	107.71	0.49324	4.67944	2.7074	Extension	Density	Calcification
0.6223	125.931	108.69	0.493313	4.6885	2.74496	1.0427	1.08158	1.12776
0.6391	123	108.387	0.493387	4.68571	2.73279
0.6559	126.752	107.013	0.49346	4.67295	2.67929
0.6727	120.7	105.005	0.493533	4.654	2.60197
0.6895	110.233	101.823	0.493607	4.62323	2.48133
0.7064	100.746	98.391	0.49368	4.58895	2.35353
0.7232	85.575	94.9148	0.493753	4.55298	2.22654
0.74	71.391	91.3495	0.493827	4.51469	2.0989
0.7568	71.255	87.272	0.4939	4.46903	1.95626
0.7736	72.887	82.7042	0.493973	4.41527	1.80075
0.7905	67.671	78.3807	0.494047	4.36158	1.65778
0.8073	74.959	74.7248	0.49412	4.31381	1.54013
0.8241	82.793	71.9524	0.494193	4.276	1.45291
0.8409	79.582	69.8814	0.494267	4.2468	1.38889
0.8577	69.992	68.0844	0.49434	4.22075	1.33414
0.8745	67.371	65.6752	0.494413	4.18472	1.26204
0.8914	64.494	62.8027	0.494487	4.14	1.17797
0.9082	62.706	59.9968	0.49456	4.09429	1.09785
0.925	64.705	56.4991	0.494633	4.03422	1.00082
0.9418	58.652	52.3678	0.494707	3.95829	0.890375
0.9586	48.03	48.2952	0.49478	3.87733	0.786016
0.9755	39.936	44.6427	0.494853	3.79869	0.696369
0.9923	35.544	41.6683	0.494927	3.72974	0.626211
1.0091	31.194	38.9699	0.495	3.66279	0.564855
1.0259	29.489	36.1121	0.495386	3.58663	0.502025
1.0427	29.086	33.014	0.495773	3.49693	0.436994
1.0595	26.638	30.3869	0.496159	3.41401	0.384371
1.0764	22.51	28.5975	0.496546	3.35332	0.349844
1.0932	28.704	27.5469	0.496932	3.31589	0.330016
1.11	29.415	26.8554	0.497319	3.29047	0.317114
1.1268	25.554	26.9616	0.497705	3.29441	0.318798
1.1436	24.43	27.2781	0.498092	3.30608	0.324319
1.1605	24.5	27.6815	0.498478	3.32076	0.331467
1.1773	24.768	28.7412	0.498864	3.35833	0.350912
1.1941	26.278	30.3286	0.499251	3.41209	0.380864
1.2109	26.554	31.2678	0.499637	3.44259	0.398847
1.2277	32.575	32.0808	0.500024	3.46826	0.414585
1.2445	33.603	33.3289	0.50041	3.50643	0.439312
1.2614	34.33	34.4975	0.500797	3.54089	0.462866
1.2782	40.415	36.1885	0.501183	3.58874	0.497836
1.295	43.146	38.3613	0.501569	3.64705	0.544123
1.3118	40.914	40.4615	0.501956	3.70035	0.590154
1.3286	39.983	42.5099	0.502342	3.74974	0.636236
1.3455	41.78	44.0187	0.502729	3.78461	0.67078
1.3623	39.621	45.2958	0.503115	3.81321	0.700405
1.3791	46.484	46.4973	0.503502	3.83939	0.728623
1.3959	53.014	47.9865	0.503888	3.87092	0.764234
1.4127	53.581	49.2931	0.504275	3.89778	0.795862
1.4295	53.183	50.3345	0.504661	3.91869	0.82124
1.4464	52.189	51.6871	0.505047	3.94521	0.85477
1.4632	50.205	53.4081	0.505434	3.97796	0.898246
1.48	49.95	55.5678	0.50582	4.0176	0.953985
1.4968	59.774	57.46	0.506207	4.05109	1.00364
1.5136	60.132	59.2295	0.506593	4.08142	1.05076
1.5305	54.453	60.8863	0.50698	4.10901	1.09547
1.5473	57.566	62.8101	0.507366	4.14012	1.14828
1.5641	64.153	65.1218	0.507753	4.17626	1.213
1.5809	67.697	67.4936	0.508139	4.21203	1.28063
1.5977	71.083	69.5762	0.508525	4.24242	1.34089
1.6145	76.018	70.6599	0.508912	4.25788	1.3721
1.6314	75.119	71.5602	0.509298	4.27054	1.39802
1.6482	78.192	72.6475	0.509685	4.28562	1.42974
1.665	82.242	73.5319	0.510071	4.29772	1.45549	1.5809	0.839316	1.32687
1.6818	81.038	73.3777	0.510458	4.29562	1.4497
1.6986	77.024	72.3743	0.510844	4.28185	1.41825
1.7155	73.862	70.606	0.511231	4.25712	1.36427
1.7323	71.836	68.3843	0.511617	4.22514	1.29783
1.7491	68.588	66.256	0.512003	4.19353	1.2353
1.7659	69.063	63.402	0.51239	4.1495	1.15354
1.7827	62.148	60.4602	0.512776	4.10198	1.07145
1.7995	54.653	57.6858	0.513163	4.05501	0.996023
1.8164	48.095	55.3482	0.513549	4.01364	0.933924
1.8332	47.136	53.0522	0.513936	3.97128	0.874348
1.85	47.451	50.5527	0.514322	3.92302	0.811192
1.8668	41.09	48.2187	0.514708	3.87575	0.753744
1.8836	43.998	45.8435	0.515095	3.82523	0.696879
1.9005	44.972	44.0707	0.515481	3.78579	0.655375
1.9173	46.635	42.836	0.515868	3.75738	0.626879
1.9341	44.013	42.1315	0.516254	3.7408	0.610636
1.9509	39.343	41.4306	0.516641	3.72402	0.594637
1.9677	38.246	40.3924	0.517027	3.69864	0.571446
1.9845	38.185	39.764	0.517414	3.68296	0.557414
2.0014	39.102	39.1999	0.5178	3.66867	0.544892
2.0182	38.602	38.5668	0.517975	3.65239	0.531236
2.035	38.937	37.3689	0.51815	3.62084	0.505901
2.0518	38.024	36.2466	0.518325	3.59035	0.48256
2.0686	33.954	36.014	0.5185	3.58391	0.477644
2.0855	32.921	35.8799	0.518675	3.58018	0.474751
2.1023	36.665	35.5877	0.51885	3.572	0.468659
2.1191	36.741	35.5839	0.519025	3.57189	0.468425
2.1359	31.063	36.0521	0.5192	3.58496	0.477776
2.1527	29.423	36.3618	0.519375	3.59352	0.483941
2.1695	36.319	36.4535	0.51955	3.59604	0.485654
2.1864	36.503	37.1866	0.519725	3.61595	0.500589
2.2032	34.386	37.8748	0.5199	3.63429	0.514735
2.22	39.053	38.0833	0.520075	3.63978	0.518924
2.2368	44.688	38.1206	0.52025	3.64076	0.519531
2.2536	42.964	38.4626	0.520425	3.64969	0.52654
2.2705	39.215	38.82	0.5206	3.65894	0.533904
2.2873	43.485	38.7066	0.520775	3.65601	0.531329
2.3041	41.868	38.8789	0.52095	3.66045	0.534791
2.3209	39.375	39.4696	0.521125	3.67553	0.547155
2.3377	37.226	39.8471	0.5213	3.68505	0.555037
2.3545	35.509	39.8392	0.521475	3.68485	0.554681
2.3714	34.069	40.0165	0.52165	3.68929	0.558297
2.3882	34.845	40.7266	0.521825	3.70688	0.573414
2.405	38.743	41.2308	0.522	3.71918	0.584171
2.4218	42.065	41.762	0.522175	3.73199	0.595587
2.4386	43.96	42.4002	0.52235	3.74715	0.60944
2.4555	44.585	43.2068	0.522525	3.766	0.62715
2.4723	45.27	44.1079	0.5227	3.78664	0.647164
2.4891	48.446	45.1942	0.522875	3.81097	0.671612
2.5059	50.039	46.3215	0.52305	3.83561	0.697316
2.5227	48.774	47.1014	0.523225	3.8523	0.715216
2.5395	47.672	47.5123	0.5234	3.86099	0.724593
2.5564	47.711	47.8176	0.523575	3.86739	0.731522
2.5732	47.224	48.1728	0.52375	3.8748	0.739649
2.59	48.19	48.1262	0.523925	3.87383	0.738302
2.6068	49.5	48.0633	0.5241	3.87252	0.736572
2.6236	48.882	48.0126	0.524275	3.87146	0.735132
2.6405	47.407	48.0344	0.52445	3.87192	0.735399
2.6573	47.929	48.0251	0.524625	3.87172	0.734935
2.6741	49.203	47.8989	0.5248	3.86909	0.731724
2.6909	44.664	47.6368	0.524975	3.8636	0.725332
2.7077	47.628	47.1366	0.52515	3.85305	0.713414
2.7245	49.38	46.127	0.525325	3.8314	0.689819
2.7414	49.057	45.0252	0.5255	3.80722	0.66442
2.7582	47.551	43.9868	0.525675	3.78389	0.640785
2.775	46.071	42.9613	0.52585	3.7603	0.617748
2.7918	43.816	41.9752	0.526025	3.73708	0.595876
2.8086	41.688	41.5414	0.5262	3.72669	0.586237
2.8255	36.375	41.0445	0.526375	3.71466	0.575296
2.8423	34.559	40.477	0.52655	3.70073	0.56292
2.8591	33.907	39.9752	0.526725	3.68826	0.55204
2.8759	34.598	39.7266	0.5269	3.68202	0.546587
2.8927	36.383	39.6312	0.527075	3.67962	0.544389
2.9095	39.025	39.894	0.52725	3.68623	0.549768
2.9264	41.169	40.6777	0.527425	3.70568	0.566277
2.9432	42.002	42.0933	0.5276	3.73989	0.596671
2.96	42.534	43.7188	0.527775	3.77778	0.632266
2.9768	44.319	45.5924	0.52795	3.81974	0.674192
2.9936	44.831	47.5022	0.528125	3.86078	0.717874
3.0105	47.232	50.1127	0.5283	3.91427	0.779182
3.0273	51.876	53.2538	0.528559	3.97507	0.855134
3.0441	54.778	57.2612	0.528819	4.04762	0.955613
3.0609	55.691	62.1767	0.529078	4.12998	1.08413
3.0777	58.263	66.8232	0.529337	4.20205	1.21061
3.0945	59.425	70.7878	0.529597	4.25969	1.32218
3.1114	70.32	75.111	0.529856	4.31897	1.44769
3.1282	79.86	80.4437	0.530115	4.38756	1.60796
3.145	93.264	85.7677	0.530375	4.45164	1.77366
3.1618	105.904	91.0552	0.530634	4.51147	1.94364
3.1786	102.938	96.357	0.530893	4.56806	2.11936
3.1955	95.86	101.105	0.531153	4.61616	2.28098
3.2123	101.032	104.621	0.531412	4.65034	2.40294
3.2291	116.557	106.323	0.531671	4.66648	2.46213
3.2459	121.088	106.963	0.531931	4.67248	2.48373	1.0596	1.24777	1.32213
3.2627	123.516	105.653	0.53219	4.66016	2.43593
3.2795	124.614	103.024	0.532449	4.63496	2.34218
3.2964	119.987	100.546	0.532708	4.61062	2.255
3.3132	105.133	98.7632	0.532968	4.59272	2.19273
3.33	92.448	96.6385	0.533227	4.57098	2.11958
3.3468	88.173	93.2785	0.533486	4.53559	2.00632
3.3636	76.24	89.7533	0.533746	4.49706	1.88998
3.3805	71.723	86.3392	0.534005	4.45828	1.77968
3.3973	70.727	82.2245	0.534264	4.40945	1.65012
3.4141	72.683	78.6673	0.534524	4.36523	1.54087
3.4309	73.412	76.3779	0.534783	4.33569	1.47173
3.4477	72.876	74.8325	0.535042	4.31525	1.42548
3.4645	75.261	73.2288	0.535302	4.29359	1.3781
3.4814	79.132	72.2383	0.535561	4.27997	1.34889
3.4982	71.124	71.0418	0.53582	4.26327	1.31404
3.515	73.743	69.209	0.53608	4.23713	1.26166
3.5318	75.371	66.7152	0.536339	4.20043	1.19184
3.5486	72.357	64.2184	0.536598	4.16229	1.12339
3.5655	67.325	61.9052	0.536858	4.1256	1.06125
3.5823	63.364	59.5166	0.537117	4.08626	0.998446
3.5991	56.169	56.8172	0.537376	4.03984	0.929204
3.6159	46.9	54.7122	0.537636	4.00209	0.876367
3.6327	40.264	52.3979	0.537895	3.95887	0.819611
3.6495	40.953	49.9411	0.538154	3.91084	0.760889
3.6664	42.804	47.5902	0.538414	3.86263	0.706165
3.6832	44.21	45.4505	0.538673	3.81662	0.657612
3.7	44.039	43.8301	0.538932	3.78032	0.621601
3.7168	43.76	42.8416	0.539192	3.75751	0.599883
3.7336	43.657	42.2782	0.539451	3.74427	0.587511
3.7505	43.432	42.2984	0.53971	3.74475	0.587659
3.7673	41.796	42.4256	0.539969	3.74775	0.590096
3.7841	39.509	42.2209	0.540229	3.74292	0.585442
3.8009	42.298	41.9448	0.540488	3.73636	0.579287
3.8177	43.319	41.9624	0.540747	3.73677	0.579381
3.8345	39.576	42.2348	0.541007	3.74325	0.584897
3.8514	40.526	42.0698	0.541266	3.73933	0.581106
3.8682	42.607	41.6835	0.541525	3.7301	0.572645
3.885	40.143	42.1647	0.541785	3.74158	0.582565
3.9018	40.621	43.4108	0.542044	3.77071	0.608964
3.9186	44.267	44.1458	0.542303	3.7875	0.624595
3.9355	47.302	44.8157	0.542563	3.80256	0.638925
3.9523	41.511	46.115	0.542822	3.83114	0.667316
3.9691	38.41	47.6938	0.543081	3.8648	0.702442
3.9859	48.052	49.4394	0.543341	3.90075	0.742014
4.0027	55.709	51.5882	0.5436	3.94329	0.791814
4.0195	51.853	53.5507	0.543785	3.98063	0.838327
4.0364	52.027	55.1922	0.54397	4.01082	0.877874
4.0532	56.467	57.0054	0.544155	4.04315	0.922308
4.07	61.051	60.2148	0.54434	4.09792	1.00303
4.0868	65.299	64.235	0.544525	4.16255	1.10748
4.1036	68.078	67.6071	0.54471	4.21371	1.19774
4.1205	66.133	70.9145	0.544895	4.26148	1.2886
4.1373	65.606	74.1768	0.54508	4.30645	1.38042
4.1541	70.874	77.2871	0.545265	4.34753	1.46994
4.1709	83.233	81.3519	0.54545	4.39878	1.58998
4.1877	90.673	85.2838	0.545635	4.44598	1.70911
4.2045	91.889	89.2641	0.54582	4.4916	1.8327
4.2214	98.706	92.8698	0.546005	4.5312	1.94713
4.2382	94.262	95.5091	0.54619	4.55922	2.03219
4.255	92.461	98.5036	0.546375	4.59009	2.13029
4.2718	109.31	100.926	0.54656	4.61438	2.21063
4.2886	112.165	101.577	0.546745	4.62082	2.23187
4.3055	117.043	101.797	0.54693	4.62298	2.23855	1.2613	0.901627	1.13722
4.3223	114.952	101.174	0.547115	4.61684	2.21676
4.3391	100.444	99.0036	0.5473	4.59516	2.14331
4.3559	104.535	96.2345	0.547485	4.56679	2.05112
4.3727	102.36	92.7422	0.54767	4.52982	1.93711
4.3895	91.707	87.6339	0.547855	4.47317	1.77486
4.4064	93.53	81.928	0.54804	4.40584	1.59973
4.4232	83.789	75.3825	0.548225	4.32257	1.40696
4.44	70.489	69.0547	0.54841	4.2349	1.22906
4.4568	58.264	64.052	0.548595	4.1597	1.09445
4.4736	47.061	58.8001	0.54878	4.07414	0.959191
4.4905	42.902	53.4262	0.548965	3.9783	0.82745
4.5073	37.988	48.8031	0.54915	3.88779	0.719682
4.5241	31.951	44.2622	0.549335	3.79013	0.619102
4.5409	32.691	40.6454	0.54952	3.70489	0.542845
4.5577	35.409	37.924	0.549705	3.63558	0.487798
4.5745	36.26	35.8892	0.54989	3.58044	0.44798
4.5914	32.5	34.5736	0.550075	3.54309	0.422832
4.6082	31.606	33.737	0.55026	3.5186	0.407061
4.625	34.499	33.3958	0.550445	3.50843	0.400613
4.6418	36.77	33.3404	0.55063	3.50677	0.399456
4.6586	35.111	33.1629	0.550815	3.50143	0.396058
4.6755	31.812	32.8048	0.551	3.49058	0.389369
4.6923	29.958	32.1605	0.551185	3.47074	0.377543
4.7091	32.026	31.7217	0.55137	3.457	0.369524
4.7259	33.553	31.6848	0.551555	3.45584	0.368739
4.7427	31.23	31.589	0.55174	3.45281	0.366903
4.7595	30.384	31.1961	0.551925	3.44029	0.359787
4.7764	30.754	31.1648	0.55211	3.43929	0.359113
4.7932	27.884	31.6247	0.552295	3.45394	0.367172
4.81	26.795	32.0611	0.55248	3.46764	0.374867
4.8268	31.126	32.2154	0.552665	3.47244	0.37752
4.8436	33.254	32.4231	0.55285	3.47887	0.381142
4.8605	31.662	33.0538	0.553035	3.49814	0.392473
4.8773	34.705	34.1057	0.55322	3.52946	0.411709
4.8941	37.79	35.4965	0.553405	3.56944	0.437666
4.9109	35.631	37.3655	0.55359	3.62075	0.473448
4.9277	34.032	39.2846	0.553775	3.67083	0.511188
4.9445	36.253	40.7121	0.55396	3.70652	0.539854
4.9614	39.429	41.9825	0.554145	3.73725	0.565791
4.9782	44.059	43.6004	0.55433	3.77507	0.59947
4.995	48.835	45.2758	0.554515	3.81277	0.635051
5.0118	52.181	47.0346	0.5547	3.85088	0.673163
5.0286	51.743	48.8618	0.554908	3.889	0.713532
5.0455	49.683	50.7712	0.555117	3.92733	0.756581
5.0623	49.77	52.4326	0.555325	3.95953	0.794693
5.0791	52.694	53.742	0.555534	3.98419	0.82511
5.0959	56.485	54.7252	0.555742	4.00232	0.848122
5.1127	60.655	55.429	0.555951	4.0151	0.864632
5.1295	59.384	55.8764	0.556159	4.02314	0.87506
5.1464	58.855	56.2948	0.556368	4.0306	0.884828
5.1632	57.851	56.8982	0.556576	4.04126	0.899117
5.18	56.451	57.5935	0.556785	4.05341	0.91573
5.1968	56.84	58.2975	0.556993	4.06556	0.932651
5.2136	57.985	58.9268	0.557202	4.0763	0.947826
5.2305	57.997	59.2835	0.55741	4.08233	0.956308
5.2473	57.183	59.8013	0.557619	4.09103	0.968821
5.2641	57.526	60.4826	0.557827	4.10236	0.985481
5.2809	58.81	61.0956	0.558036	4.11244	1.00051
5.2977	61.845	61.5645	0.558244	4.12009	1.01197
5.3145	64.666	61.896	0.558453	4.12546	1.01998
5.3314	65.293	62.0726	0.558661	4.1283	1.02408
5.3482	66.115	62.9755	0.558869	4.14275	1.04668
5.365	67.712	64.134	0.559078	4.16097	1.07604
5.3818	65.82	64.8068	0.559286	4.17141	1.09305
5.3986	62.547	66.0078	0.559495	4.18977	1.12394
5.4155	61.149	66.7954	0.559703	4.20163	1.1442
5.4323	60.281	67.4856	0.559912	4.21191	1.162
5.4491	69.735	68.5961	0.56012	4.22824	1.1911
5.4659	72.243	69.3478	0.560329	4.23914	1.21078
5.4827	66.273	70.6517	0.560537	4.25776	1.24551
5.4995	74.423	73.5395	0.560746	4.29782	1.32417
5.5164	72.083	76.5729	0.560954	4.33824	1.40858
5.5332	73.639	79.2997	0.561163	4.37323	1.4859
5.55	79.729	81.5603	0.561371	4.40134	1.55097
5.5668	75.888	82.6462	0.56158	4.41457	1.58226	1.2277	0.853944	1.04839
5.5836	84.662	82.3891	0.561788	4.41145	1.57411
5.6005	103.362	82.0448	0.561997	4.40727	1.56342
5.6173	101.981	80.704	0.562205	4.39079	1.52374
5.6341	96.597	78.6121	0.562414	4.36453	1.46287
5.6509	89.669	75.7597	0.562622	4.32757	1.38153
5.6677	83.852	72.2509	0.562831	4.28015	1.28388
5.6845	68.9	68.8753	0.563039	4.2323	1.19235
5.7014	61.797	64.7523	0.563247	4.17057	1.08396
5.7182	56.993	59.4165	0.563456	4.08457	0.949311
5.735	44.888	54.3407	0.563664	3.99527	0.827184
5.7518	36.558	49.5672	0.563873	3.90333	0.717839
5.7686	34.115	45.2795	0.564081	3.81286	0.624361
5.7855	32.005	41.6011	0.56429	3.72813	0.547874
5.8023	31.063	39.1928	0.564498	3.66849	0.499676
5.8191	33.996	37.2516	0.564707	3.6177	0.461953
5.8359	35.996	35.7255	0.564915	3.57586	0.433009
5.8527	34.541	35.0701	0.565124	3.55735	0.420697
5.8695	33.93	35.0158	0.565332	3.5558	0.419542
5.8864	36.032	35.1709	0.565541	3.56022	0.422247
5.9032	37.592	35.5525	0.565749	3.57101	0.429156
5.92	36.562	36.1718	0.565958	3.58828	0.440545
5.9368	37.153	36.8196	0.566166	3.60603	0.45257
5.9536	36.368	37.4348	0.566375	3.6226	0.464082
5.9705	35.853	38.3489	0.566583	3.64673	0.481447
5.9873	36.131	39.7418	0.566792	3.6824	0.508417
6.0041	36.966	40.3731	0.567	3.69816	0.520698
6.0209	39.114	40.8814	0.566868	3.71067	0.530938
6.0377	42.417	41.8062	0.566737	3.73304	0.54965
6.0545	43.994	42.3224	0.566605	3.74532	0.560253
6.0714	46.424	43.179	0.566473	3.76535	0.577923
6.0882	52.038	44.0192	0.566342	3.78462	0.595446
6.105	44.238	44.8685	0.56621	3.80374	0.613351
6.1218	44.2	45.5248	0.566078	3.81826	0.627348
6.1386	48.584	46.1289	0.565947	3.83144	0.640347
6.1555	43.864	46.572	0.565815	3.841	0.649982
6.1723	47.504	47.0641	0.565683	3.85151	0.660729
6.1891	46.775	47.6589	0.565552	3.86407	0.673773
6.2059	47.173	47.5559	0.56542	3.86191	0.671691
6.2227	45.497	47.7883	0.565288	3.86678	0.676903
6.2395	46.968	47.9506	0.565157	3.87017	0.680601
6.2564	48.177	47.5935	0.565025	3.8627	0.672977
6.2732	50.391	47.3448	0.564893	3.85746	0.667732
6.29	54.157	46.7227	0.564762	3.84423	0.654438
6.3068	50.699	46.4573	0.56463	3.83853	0.648881
6.3236	47.259	46.3878	0.564498	3.83704	0.647541
6.3405	46.31	46.4852	0.564367	3.83913	0.649784
6.3573	43.941	46.9157	0.564235	3.84835	0.659215
6.3741	40.631	47.8001	0.564103	3.86703	0.678582
6.3909	39.417	48.4192	0.563972	3.8799	0.692308
6.4077	43.325	48.437	0.56384	3.88026	0.692862
6.4245	46.27	48.8069	0.563708	3.88787	0.701181
6.4414	46.763	49.5514	0.563577	3.90301	0.717865
6.4582	52.564	50.2478	0.563445	3.91697	0.733613
6.475	59.674	51.1395	0.563313	3.93456	0.753906
6.4918	58.439	52.6615	0.563182	3.96389	0.788876
6.5086	54.389	54.1419	0.56305	3.99161	0.823432
6.5255	55.508	55.2128	0.562918	4.0112	0.848814
6.5423	56.937	56.0536	0.562787	4.02631	0.868978
6.5591	55.364	57.0681	0.562655	4.04424	0.893492
6.5759	55.532	58.1562	0.562523	4.06313	0.920044
6.5927	60.418	59.1108	0.562392	4.07941	0.943594
6.6095	58.662	60.271	0.56226	4.09885	0.972455
6.6264	57.247	61.9539	0.562128	4.12639	1.01477
6.6432	57.2	63.7888	0.561997	4.15558	1.0616
6.66	59.951	66.0059	0.561865	4.18974	1.11915
6.6768	66.71	68.4922	0.561733	4.22672	1.18491
6.6936	72.084	72.0465	0.561602	4.27731	1.28109
6.7105	73.521	75.7917	0.56147	4.32799	1.38526
6.7273	76.267	79.476	0.561338	4.37546	1.49052
6.7441	79.361	84.3297	0.561207	4.43473	1.63318
6.7609	85.76	88.6246	0.561075	4.48441	1.76327
6.7777	87.686	90.4178	0.560943	4.50444	1.81886
6.7945	101.737	90.7965	0.560812	4.50862	1.83102	1.2782	0.801365	1.0243
6.8114	109.106	90.6786	0.56068	4.50732	1.82779
6.8282	106.558	89.9782	0.560548	4.49957	1.80655
6.845	120.345	89.1075	0.560417	4.48984	1.78015
6.8618	113.034	88.7271	0.560285	4.48557	1.76889
6.8786	83.263	88.2795	0.560153	4.48051	1.7556
6.8955	71.633	87.5891	0.560022	4.47266	1.73493
6.9123	70.551	86.0522	0.55989	4.45495	1.68873
6.9291	64.416	83.7088	0.559758	4.42734	1.61891
6.9459	64.947	80.8292	0.559627	4.39234	1.53441
6.9627	74.416	76.0342	0.559495	4.33118	1.397
6.9795	79.941	71.1872	0.559363	4.26531	1.2627
6.9964	78.711	68.4354	0.559232	4.22589	1.18869
7.0132	81.757	66.7527	0.5591	4.20099	1.14431
7.03	78.643	65.5038	0.55908	4.18211	1.11159
7.0468	69.122	64.6539	0.559059	4.16905	1.08952
7.0636	58.01	63.7422	0.559039	4.15485	1.06602
7.0805	50.024	62.0715	0.559019	4.12829	1.02339
7.0973	47.489	59.7308	0.558998	4.08985	0.96468
7.1141	49.758	57.2041	0.558978	4.04663	0.902668
7.1309	54.315	54.5392	0.558958	3.99892	0.838841
7.1477	53.368	52.3512	0.558937	3.95798	0.787674
7.1645	53.095	50.5068	0.558917	3.92211	0.745426
7.1814	52.696	49.2528	0.558897	3.89697	0.717178
7.1982	49.513	48.6785	0.558876	3.88524	0.704384
7.215	45.863	48.2276	0.558856	3.87593	0.694399
7.2318	47.114	47.1577	0.558836	3.8535	0.670872
7.2486	50.199	45.4221	0.558815	3.816	0.633298
7.2655	45.144	43.7589	0.558795	3.7787	0.598009
7.2823	41.708	42.1547	0.558775	3.74135	0.564646
7.2991	42.559	40.5548	0.558754	3.70266	0.532046
7.3159	41.627	39.2363	0.558734	3.6696	0.505693
7.3327	35.849	38.2266	0.558714	3.64353	0.485836
7.3495	31.752	37.0359	0.558693	3.61189	0.462774
7.3664	31.747	35.5595	0.558673	3.57121	0.434723
7.3832	32.24	34.5528	0.558653	3.54249	0.415954
7.4	31.898	33.8332	0.558632	3.52144	0.402721
7.4168	32.372	32.9906	0.558612	3.49622	0.387413
7.4336	32.737	32.4262	0.558592	3.47897	0.377279
7.4505	31.635	32.3349	0.558571	3.47615	0.375662
7.4673	31.006	32.5298	0.558551	3.48216	0.379163
7.4841	32.056	32.5889	0.558531	3.48397	0.380237
7.5009	32.354	32.4852	0.55851	3.48078	0.378391
7.5177	31.605	32.3822	0.55849	3.47761	0.376561
7.5345	34.289	32.2501	0.558469	3.47352	0.374215
7.5514	34.663	32.0111	0.558449	3.46608	0.369971
7.5682	34.285	31.6635	0.558429	3.45517	0.363825
7.585	32.516	31.4346	0.558408	3.44791	0.3598
7.6018	30.891	31.2426	0.558388	3.44178	0.356439
7.6186	30.559	31.0497	0.558368	3.43559	0.353072
7.6355	30.655	30.8652	0.558347	3.42963	0.349864
7.6523	29.63	30.4328	0.558327	3.41552	0.342366
7.6691	27.117	29.9312	0.558307	3.3989	0.333737
7.6859	28.03	29.477	0.558286	3.38361	0.325993
7.7027	29.56	29.3265	0.558266	3.37849	0.323449
7.7195	29.846	29.1729	0.558246	3.37324	0.320859
7.7364	29.207	29.3228	0.558225	3.37836	0.323409
7.7532	28.667	29.4935	0.558205	3.38417	0.326322
7.77	28.142	29.9741	0.558185	3.40033	0.334547
7.7868	28.381	30.9876	0.558164	3.43359	0.352116
7.8036	30.56	31.7679	0.558144	3.45846	0.365858
7.8205	28.894	32.3364	0.558124	3.47619	0.375989
7.8373	32.507	33.0063	0.558103	3.4967	0.38805
7.8541	32.875	34.3216	0.558083	3.53578	0.412102
7.8709	35.877	36.5245	0.558063	3.59798	0.453495
7.8877	40.293	40.0458	0.558042	3.69002	0.522476
7.9045	38.174	44.6107	0.558022	3.79797	0.616859
7.9214	36.95	49.4667	0.558002	3.9013	0.723132
7.9382	38.555	54.8282	0.557981	4.0042	0.847165
7.955	46.306	59.8668	0.557961	4.09212	0.969858
7.9718	57.305	64.1252	0.557941	4.16084	1.07801
7.9886	73.919	67.6042	0.55792	4.21367	1.1693
8.0055	87.724	70.68	0.5579	4.25816	1.25217
8.0223	93.688	73.8282	0.558032	4.30174	1.33865
8.0391	98.593	76.2955	0.558163	4.33461	1.40774
8.0559	98.009	77.8947	0.558295	4.35536	1.45303
8.0727	88.234	78.6525	0.558427	4.36504	1.47448	1.1941	0.751999	0.897962
8.0895	81.104	78.4699	0.558558	4.36272	1.46888
8.1064	80.279	76.4717	0.55869	4.33692	1.41141
8.1232	79.101	73.3222	0.558822	4.29486	1.32269
8.14	69.024	69.571	0.558953	4.24235	1.21977
8.1568	59.345	65.2285	0.559085	4.1779	1.1044
8.1736	56.158	60.8282	0.559217	4.10805	0.991685
8.1905	54.931	57.3284	0.559348	4.0488	0.905087
8.2073	47.942	54.5091	0.55948	3.99837	0.837345
8.2241	46.78	51.7057	0.559612	3.94557	0.771854
8.2409	44.923	48.9959	0.559743	3.89174	0.710358
8.2577	42.141	47.2035	0.559875	3.85447	0.670626
8.2745	40.805	46.1328	0.560007	3.83152	0.647222
8.2914	42.736	45.4558	0.560138	3.81674	0.632525
8.3082	44.453	45.0258	0.56027	3.80723	0.623198
8.325	43.835	44.9313	0.560402	3.80513	0.621042
8.3418	43.874	44.7058	0.560533	3.8001	0.616111
8.3586	45.722	44.8461	0.560665	3.80324	0.61894
8.3755	45.426	45.6242	0.560797	3.82044	0.635384
8.3923	47.358	46.4545	0.560928	3.83847	0.653103
8.4091	49.34	46.7592	0.56106	3.84501	0.659548
8.4259	46.714	46.7301	0.561192	3.84439	0.658761
8.4427	43.849	46.8947	0.561323	3.8479	0.662179
8.4595	46.746	47.0325	0.561455	3.85084	0.665017
8.4764	52.256	46.8956	0.561587	3.84792	0.661888
8.4932	51.6	46.8435	0.561718	3.84681	0.660601
8.51	46.697	46.7236	0.56185	3.84425	0.65785
8.5268	44.074	46.1972	0.561982	3.83292	0.646333
8.5436	45.975	46.1288	0.562113	3.83144	0.644712
8.5605	45.665	46.632	0.562245	3.84229	0.655406
8.5773	43.943	46.8984	0.562377	3.84798	0.661018
8.5941	44.748	46.5997	0.562508	3.84159	0.654401
8.6109	45.8	46.0835	0.56264	3.83046	0.643136
8.6277	42.496	45.7342	0.562772	3.82285	0.635505
8.6445	45.826	45.9142	0.562903	3.82678	0.639206
8.6614	50.39	45.8183	0.563035	3.82468	0.637005
8.6782	50.209	45.8213	0.563167	3.82475	0.63692
8.695	48.373	45.8408	0.563298	3.82517	0.637187
8.7118	44.89	45.4393	0.56343	3.81638	0.628478
8.7286	42.156	44.8805	0.563562	3.804	0.616485
8.7455	46.414	44.5517	0.563693	3.79665	0.609411
8.7623	44.728	43.7958	0.563825	3.77954	0.593444
8.7791	45.704	42.7682	0.563957	3.7558	0.57203
8.7959	44.196	41.9601	0.564088	3.73672	0.555361
8.8127	39.529	41.7797	0.56422	3.73241	0.551564
8.8295	38.535	41.7088	0.564352	3.73071	0.549996
8.8464	38.222	41.7582	0.564483	3.7319	0.550871
8.8632	36	41.4642	0.564615	3.72483	0.544791
8.88	37.031	40.8942	0.564747	3.71099	0.533191
8.8968	39.703	40.1639	0.564878	3.69297	0.518496
8.9136	46.028	39.4995	0.56501	3.67629	0.505245
8.9305	43.968	38.9546	0.565142	3.6624	0.49445
8.9473	42.799	38.6119	0.565273	3.65356	0.487662
8.9641	42.592	38.7285	0.565405	3.65658	0.489815
8.9809	37.318	39.3508	0.565537	3.67252	0.501854
8.9977	36.21	40.1652	0.565668	3.693	0.517796
9.0145	35.559	41.257	0.5658	3.71982	0.539476
9.0314	32.445	42.2598	0.5657	3.74384	0.559873
9.0482	34.08	43.7935	0.5656	3.77948	0.591532
9.065	39.738	46.101	0.5655	3.83083	0.640256
9.0818	44.089	48.5273	0.5654	3.88213	0.692933
9.0986	47.618	51.3243	0.5653	3.93816	0.755436
9.1155	53.897	53.8391	0.5652	3.986	0.813254
9.1323	59.064	56.1058	0.5651	4.02724	0.866659
9.1491	63.906	58.9267	0.565	4.07629	0.934741
9.1659	72.797	61.7433	0.5649	4.12299	1.00451
9.1827	74.134	64.0251	0.5648	4.15927	1.06236
9.1995	73.679	66.5405	0.5647	4.19781	1.12743
9.2164	68.902	69.4721	0.5646	4.24092	1.20493
9.2332	65.026	71.4469	0.5645	4.26895	1.25824
9.25	69.117	73.0598	0.5644	4.29128	1.30242
9.2668	70.696	73.5519	0.5643	4.29799	1.31617	1.8164	0.863016	1.56758
9.2836	69.401	72.7462	0.5642	4.28698	1.29429
9.3005	76.79	71.5723	0.5641	4.27071	1.26253
9.3173	85.728	70.282	0.564	4.25252	1.22791
9.3341	79.57	69.379	0.5639	4.23958	1.20394
9.3509	80.032	68.522	0.5638	4.22715	1.18136
9.3677	70.303	67.507	0.5637	4.21223	1.15476
9.3845	62.323	66.7338	0.5636	4.20071	1.13468
9.4014	58.873	65.7016	0.5635	4.18512	1.108
9.4182	56.905	63.566	0.5634	4.15208	1.05328
9.435	57.163	60.6268	0.5633	4.10474	0.979488
9.4518	53.885	57.9965	0.5632	4.06038	0.91506
9.4686	55.922	55.4978	0.5631	4.01634	0.855284
9.4855	60.644	54.1067	0.563	3.99096	0.822681
9.5023	55.983	53.3362	0.5629	3.97661	0.804874
9.5191	49.027	52.7838	0.5628	3.9662	0.79223
9.5359	47.519	52.9121	0.5627	3.96863	0.795336
9.5527	45.376	53.4466	0.5626	3.97868	0.80787
9.5695	47.548	54.1606	0.5625	3.99195	0.824675
9.5864	52.219	54.8554	0.5624	4.0047	0.841151
9.6032	52.306	55.2904	0.5623	4.0126	0.851583
9.62	51.692	56.4036	0.5622	4.03253	0.878252
9.6368	58.573	57.8204	0.5621	4.05734	0.912572
9.6536	64.112	58.9471	0.562	4.07664	0.940231
9.6705	63.167	60.6406	0.5619	4.10496	0.982271
9.6873	64.954	62.7496	0.5618	4.13915	1.03549
9.7041	66.299	64.4225	0.5617	4.16546	1.07844
9.7209	70.455	65.8131	0.5616	4.18682	1.11465
9.7377	67.445	67.6311	0.5615	4.21407	1.16256
9.7545	62.166	69.5835	0.5614	4.24253	1.21479
9.7714	67.392	71.2861	0.5613	4.2667	1.26103
9.7882	74.965	72.5472	0.5612	4.28424	1.29574
9.805	73.966	73.1731	0.5611	4.29283	1.3132
9.8218	70.384	73.286	0.561	4.29437	1.31656
9.8386	75.326	72.6835	0.5609	4.28611	1.30018
9.8555	83.954	72.1014	0.5608	4.27807	1.28443
9.8723	86.246	71.7796	0.5607	4.2736	1.27585
9.8891	79.562	70.7234	0.5606	4.25878	1.24731
9.9059	73.09	68.7654	0.5605	4.2307	1.19481
9.9227	67.767	66.9503	0.5604	4.20395	1.14686
9.9395	62.623	65.7887	0.5603	4.18645	1.1166
9.9564	59.877	64.2575	0.5602	4.1629	1.07707
9.9732	57.983	61.8998	0.5601	4.12552	1.01707
9.99	53.661	59.3839	0.56	4.08402	0.954365
10.0068	49.511	56.7081	0.5599	4.03792	0.889192
10.0236	50.37	54.0071	0.560007	3.98912	0.824738
10.0405	55.283	51.8851	0.560113	3.94903	0.775281
10.0573	55.421	50.3953	0.56022	3.9199	0.741169
10.0741	53.303	49.6513	0.560327	3.90502	0.724269
10.0909	53.54	49.2606	0.560433	3.89712	0.715387
10.1077	44.776	48.792	0.56054	3.88757	0.704812
10.1245	37.977	49.2225	0.560647	3.89635	0.714263
10.1414	40.181	49.7141	0.560753	3.90629	0.725126
10.1582	43.256	49.6102	0.56086	3.9042	0.72266
10.175	50.205	49.048	0.560967	3.8928	0.709968
10.1918	52.904	48.4159	0.561073	3.87983	0.695813
10.2086	47.569	47.8248	0.56118	3.86755	0.682661
10.2255	55.107	48.0106	0.561287	3.87142	0.686613
10.2423	56.761	48.5834	0.561393	3.88328	0.699119
10.2591	53.933	48.5067	0.5615	3.8817	0.69729
10.2759	48.112	47.8428	0.561607	3.86792	0.682537
10.2927	45.086	46.667	0.561713	3.84304	0.656784
10.3095	45.856	45.3747	0.56182	3.81495	0.628901
10.3264	47.191	44.1358	0.561927	3.78727	0.602573
10.3432	45.423	41.9047	0.562033	3.7354	0.55626
10.36	39.184	39.7616	0.56214	3.6829	0.513016
10.3768	34.626	38.2191	0.562247	3.64333	0.482636
10.3936	34.919	36.8751	0.562353	3.60754	0.456695
10.4105	36.104	35.7484	0.56246	3.57651	0.435328
10.4273	31.464	35.0486	0.562567	3.55674	0.422211
10.4441	26.102	34.6909	0.562673	3.54648	0.415524
10.4609	28.901	34.4289	0.56278	3.5389	0.410629
10.4777	33.88	34.4288	0.562887	3.53889	0.410548
10.4945	30.64	34.6866	0.562993	3.54635	0.415208
10.5114	30.439	34.9125	0.5631	3.55285	0.419295
10.5282	36.759	35.0652	0.563207	3.55721	0.422038
10.545	42.541	35.4126	0.563313	3.56707	0.428405
10.5618	42.017	36.3179	0.56342	3.59231	0.445281
10.5786	39.182	37.2567	0.563527	3.61783	0.463018
10.5955	37.978	37.9942	0.563633	3.63743	0.477098
10.6123	37.856	39.1083	0.56374	3.66633	0.49869
10.6291	38.088	40.1656	0.563847	3.69301	0.519478
10.6459	35.981	40.6447	0.563953	3.70487	0.528938
10.6627	37.871	40.8561	0.56406	3.71006	0.533074
10.6795	41.105	41.3156	0.564167	3.72124	0.542221
10.6964	43.467	42.0907	0.564273	3.73983	0.557839
10.7132	45.124	43.1686	0.56438	3.76511	0.579852
10.73	44.184	44.7138	0.564487	3.80028	0.611964
10.7468	42.987	46.5975	0.564593	3.84155	0.651937
10.7636	45.289	48.5753	0.5647	3.88312	0.694847
10.7805	47.991	50.4008	0.564807	3.92001	0.735275
10.7973	49.258	52.4655	0.564913	3.96016	0.781958
10.8141	51.991	54.2786	0.56502	3.99413	0.82375
10.8309	57.944	55.8368	0.565127	4.02243	0.860236
10.8477	62.575	56.9288	0.565233	4.0418	0.886079
10.8645	61.693	58.2775	0.56534	4.06522	0.918397
10.8814	61.603	59.9428	0.565447	4.09339	0.958889
10.8982	67.945	61.3457	0.565553	4.11652	0.993432
10.915	67.038	62.5705	0.56566	4.13629	1.02391
10.9318	65.38	63.9151	0.565767	4.15756	1.05774
10.9486	58.38	65.0952	0.565873	4.17585	1.08772
10.9655	60.52	66.0638	0.56598	4.19062	1.11251
10.9823	66.939	66.6366	0.566087	4.19925	1.12717
10.9991	66.228	67.4872	0.566193	4.21194	1.14915
11.0159	65.181	68.116	0.5663	4.22121	1.16544
11.0327	69.47	69.193	0.566347	4.2369	1.1938
11.0495	73.285	69.8133	0.566395	4.24582	1.2102
11.0664	75.168	70.4886	0.566442	4.25545	1.22815
11.0832	69.139	70.7954	0.56649	4.25979	1.23628	0.9923	0.677257	0.672042
11.1	72.661	70.0809	0.566537	4.24965	1.21704
11.1168	76.119	69.1995	0.566585	4.23699	1.19347
11.1336	81.039	68.5503	0.566632	4.22757	1.1762
11.1505	73.444	67.5778	0.56668	4.21328	1.15054
11.1673	67.159	66.2949	0.566727	4.19411	1.11702
11.1841	64.508	65.0031	0.566775	4.17443	1.08363
11.2009	57.651	64.2563	0.566822	4.16288	1.06446
11.2177	54.769	63.2275	0.566869	4.14674	1.03827
11.2345	56.742	61.9308	0.566917	4.12602	1.00562
11.2514	56.828	60.5323	0.566964	4.10318	0.970824
11.2682	56.607	59.4154	0.567012	4.08455	0.943332
11.285	58.374	58.2962	0.567059	4.06554	0.916066
11.3018	59.431	57.4975	0.567107	4.05174	0.896759
11.3186	59.286	57.3454	0.567154	4.04909	0.893037
11.3355	59.262	57.2273	0.567202	4.04703	0.890136
11.3523	62.859	56.6607	0.567249	4.03708	0.876544
11.3691	58.924	55.9131	0.567297	4.0238	0.858747
11.3859	52.61	54.9578	0.567344	4.00657	0.836217
11.4027	54.125	53.4988	0.567392	3.97966	0.802252
11.4195	55.673	51.5436	0.567439	3.94243	0.75754
11.4364	53.234	49.1333	0.567486	3.89454	0.703689
11.4532	49.376	46.3195	0.567534	3.83556	0.642619
11.47	47.109	43.1682	0.567581	3.7651	0.576572
11.4868	44.189	40.6798	0.567629	3.70573	0.526211
11.5036	39.407	38.7815	0.567676	3.65794	0.488883
11.5205	34.013	36.7145	0.567724	3.60317	0.449349
11.5373	27.952	34.5088	0.567771	3.54122	0.408473
11.5541	22.683	32.4325	0.567819	3.47916	0.371259
11.5709	21.891	30.5603	0.567866	3.4197	0.338787
11.5877	26.575	28.9425	0.567914	3.36531	0.311573
11.6045	27.933	27.8477	0.567961	3.32675	0.293608
11.6214	27.254	27.2434	0.568008	3.30481	0.283842
11.6382	26.999	27.1483	0.568056	3.30131	0.282296
11.655	26.241	27.5162	0.568103	3.31477	0.288176
11.6718	25.038	28.3285	0.568151	3.34387	0.301339
11.6886	26.077	29.3782	0.568198	3.38025	0.318656
11.7055	29.957	30.3348	0.568246	3.4123	0.334727
11.7223	31.551	31.4467	0.568293	3.44829	0.353751
11.7391	32.777	32.7565	0.568341	3.4891	0.376634
11.7559	32.734	34.0257	0.568388	3.52712	0.399277
11.7727	33.243	35.2992	0.568436	3.56386	0.422455
11.7895	35.537	36.8358	0.568483	3.60647	0.45103
11.8064	39.012	38.1425	0.568531	3.64133	0.475833
11.8232	42.387	39.1622	0.568578	3.66771	0.495494
11.84	44.282	40.3551	0.568625	3.69772	0.518854
11.8568	43.498	41.4878	0.568673	3.7254	0.541377
11.8736	42.796	42.9418	0.56872	3.75985	0.570784
11.8905	45.014	44.3799	0.568768	3.79279	0.600396
11.9073	43.065	45.5862	0.568815	3.81961	0.625626
11.9241	43.212	46.5812	0.568863	3.8412	0.646696
11.9409	47.059	47.4298	0.56891	3.85925	0.66485
11.9577	47.503	48.0339	0.568958	3.87191	0.677862
11.9745	51.636	48.5148	0.569005	3.88187	0.68827
11.9914	51.938	49.0295	0.569053	3.89242	0.699473
12.0082	51.219	49.329	0.5691	3.89851	0.705997
12.025	51.946	49.5116	0.569229	3.90221	0.70986
12.0418	53.42	49.8012	0.569358	3.90804	0.716094
12.0586	52.135	50.0973	0.569486	3.91397	0.722489
12.0755	49.75	50.3657	0.569615	3.91931	0.728286	1.2445	0.530265	0.659915
12.0923	49.486	50.1114	0.569744	3.91425	0.722474
12.1091	48.908	49.7482	0.569873	3.90697	0.714274
12.1259	45.439	49.277	0.570002	3.89746	0.703738
12.1427	46.977	48.4896	0.570131	3.88135	0.686362
12.1595	50.908	47.5763	0.570259	3.86233	0.66643
12.1764	50.992	46.5737	0.570388	3.84104	0.644807
12.1932	48.33	45.5662	0.570517	3.81917	0.623338
12.21	47.216	44.6258	0.570646	3.79831	0.603528
12.2268	45.094	43.8041	0.570775	3.77973	0.586388
12.2436	41.71	43.1188	0.570903	3.76396	0.57221
12.2605	41.547	42.2643	0.571032	3.74394	0.554737
12.2773	39.101	41.1799	0.571161	3.71795	0.532878
12.2941	36.652	39.7489	0.57129	3.68258	0.504552
12.3109	37.262	38.3088	0.571419	3.64568	0.476606
12.3277	38.225	36.8922	0.571547	3.608	0.449668
12.3445	36.531	35.5852	0.571676	3.57193	0.425306
12.3614	35.868	34.4925	0.571805	3.54074	0.405297
12.3782	36.811	33.4369	0.571934	3.50966	0.386291
12.395	32.389	32.7416	0.572063	3.48865	0.373921
12.4118	29.609	32.5255	0.572192	3.48203	0.37005
12.4286	28.799	32.3742	0.57232	3.47736	0.367321
12.4455	28.103	32.2917	0.572449	3.47481	0.365801
12.4623	27.506	32.5902	0.572578	3.48401	0.37093
12.4791	27.824	33.1972	0.572707	3.50247	0.381524
12.4959	30.062	33.7097	0.572836	3.51779	0.390532
12.5127	33.843	34.2783	0.572964	3.53451	0.40062
12.5295	35.294	34.7991	0.573093	3.54959	0.409926
12.5464	37.153	35.1934	0.573222	3.56086	0.416998
12.5632	40.411	35.702	0.573351	3.57521	0.426207
12.58	43.76	36.6065	0.57348	3.60022	0.442827
12.5968	43.473	37.8465	0.573608	3.63354	0.466002
12.6136	39.781	39.7557	0.573737	3.68275	0.502531
12.6305	36.379	42.8179	0.573866	3.75696	0.563157
12.6473	33.925	45.9375	0.573995	3.82728	0.627344
12.6641	34.715	47.3815	0.574124	3.85823	0.657779
12.6809	39.264	47.7528	0.574253	3.86604	0.665576
12.6977	43.944	48.2109	0.574381	3.87559	0.67527
12.7145	54.882	48.5692	0.57451	3.88299	0.682849
12.7314	73.652	48.7225	0.574639	3.88614	0.686015
12.7482	75.849	49.1482	0.574768	3.89484	0.695099
12.765	55.924	49.5323	0.574897	3.90263	0.703313
12.7818	45.239	49.4928	0.575025	3.90183	0.702293
12.7986	49.715	49.2078	0.575154	3.89605	0.695928
12.8155	48.13	48.3365	0.575283	3.87819	0.676913
12.8323	41.775	46.3782	0.575412	3.83683	0.635057
12.8491	41.913	43.0668	0.575541	3.76275	0.566546
12.8659	38.918	39.7465	0.575669	3.68252	0.500667
12.8827	34.201	37.847	0.575798	3.63355	0.464239
12.8995	35.56	36.7012	0.575927	3.60281	0.442702
12.9164	32.616	35.4495	0.576056	3.56811	0.4196
12.9332	29.425	34.4614	0.576185	3.53984	0.401658
12.95	30.603	33.7069	0.576314	3.5177	0.388126
12.9668	32.686	32.8648	0.576442	3.4924	0.373231
12.9836	31.23	32.326	0.576571	3.47587	0.363779
13.0005	30.344	32.4275	0.5767	3.47901	0.365455
13.0173	33.442	32.7906	0.576737	3.49014	0.371745
13.0341	35.285	33.6439	0.576773	3.51583	0.386703
13.0509	31.967	34.7742	0.57681	3.54887	0.406836
13.0677	30.966	35.6939	0.576847	3.57498	0.423477
13.0845	31.913	36.4719	0.576883	3.59654	0.437728
13.1014	35.52	37.4608	0.57692	3.6233	0.456086
13.1182	40.281	38.5728	0.576957	3.65255	0.477042
13.135	43.709	39.6218	0.576993	3.67938	0.49711
13.1518	44.118	40.7139	0.57703	3.70657	0.518306
13.1686	42.56	42.0868	0.577067	3.73973	0.545393
13.1855	42.8	43.5335	0.577103	3.77353	0.574457
13.2023	44.086	44.9087	0.57714	3.80463	0.602564
13.2191	44.799	45.8609	0.577177	3.82561	0.622286
13.2359	47.08	46.3493	0.577213	3.83621	0.632467
13.2527	49.482	46.5284	0.57725	3.84006	0.636189
13.2695	49.814	46.4425	0.577287	3.83821	0.634343
13.2864	49.774	46.4656	0.577323	3.83871	0.634789
13.3032	49.79	46.8073	0.57736	3.84604	0.641942
13.32	47.899	46.9765	0.577397	3.84965	0.645472	1.3623	0.637554	0.868539
13.3368	46.63	46.7773	0.577433	3.8454	0.641228
13.3536	46.037	46.6246	0.57747	3.84213	0.637971
13.3705	43.001	46.5958	0.577507	3.84151	0.637325
13.3873	42.861	46.67	0.577543	3.8431	0.638845
13.4041	47.242	46.6519	0.57758	3.84271	0.638424
13.4209	46.285	46.5861	0.577617	3.8413	0.636998
13.4377	42.21	46.8628	0.577653	3.84722	0.642786
13.4545	45.095	47.5398	0.57769	3.86157	0.657081
13.4714	49.108	48.3885	0.577727	3.87926	0.675168
13.4882	50.778	49.3268	0.577763	3.89847	0.695364
13.505	49.539	50.3721	0.5778	3.91944	0.718109
13.5218	48.934	51.6394	0.577837	3.94428	0.746036
13.5386	51.496	53.0002	0.577873	3.97029	0.776436
13.5555	55.431	54.1623	0.57791	3.99199	0.802724
13.5723	57.071	54.8309	0.577947	4.00425	0.817963
13.5891	55.199	54.8005	0.577983	4.0037	0.817212
13.6059	56.449	53.9722	0.57802	3.98847	0.798243
13.6227	63.717	52.8438	0.578057	3.96734	0.772672
13.6395	63.975	51.9147	0.578093	3.9496	0.751828
13.6564	57.318	51.1621	0.57813	3.935	0.735084
13.6732	53.787	50.1771	0.578167	3.91556	0.713385
13.69	48.712	49.052	0.578203	3.89288	0.688889
13.7068	40.011	48.2847	0.57824	3.87711	0.672343
13.7236	34.87	47.1916	0.578277	3.85422	0.649036
13.7405	36.855	44.9365	0.578313	3.80525	0.601913
13.7573	41.712	42.4228	0.57835	3.74769	0.550881
13.7741	42.626	40.4427	0.578387	3.69989	0.511802
13.7909	42.445	38.7092	0.578423	3.65608	0.478424
13.8077	45.224	37.53	0.57846	3.62514	0.456164
13.8245	42.239	37.2383	0.578497	3.61734	0.450694
13.8414	34.4	37.3779	0.578533	3.62108	0.453267
13.8582	31.298	37.4233	0.57857	3.62229	0.454085
13.875	31.576	37.1596	0.578607	3.61522	0.449145
13.8918	31.252	36.6983	0.578643	3.60273	0.44057
13.9086	33.382	36.4822	0.57868	3.59683	0.436559
13.9255	36.219	36.4053	0.578717	3.59471	0.435116
13.9423	36.685	36.6355	0.578753	3.60102	0.439328
13.9591	37.445	38.238	0.57879	3.64383	0.469198
13.9759	38.284	40.935	0.578827	3.71199	0.521019
13.9927	36.629	43.7956	0.578863	3.77953	0.578022
14.0095	39.636	46.8962	0.5789	3.84794	0.642104
14.0264	44.224	49.7519	0.57908	3.90705	0.703
14.0432	45.232	51.6588	0.579259	3.94466	0.744633
14.06	55.232	52.7786	0.579439	3.96611	0.769365
14.0768	66.359	53.7046	0.579619	3.9835	0.789979
14.0936	68.764	54.6176	0.579798	4.00036	0.810477
14.1105	71.559	55.4786	0.579978	4.016	0.829953
14.1273	70.507	56.2824	0.580158	4.03038	0.848256
14.1441	61.008	57.0549	0.580337	4.04401	0.865961
14.1609	51.243	57.3204	0.580517	4.04866	0.871896
14.1777	49.483	56.2245	0.580697	4.02935	0.846128
14.1945	50.153	54.4592	0.580876	3.99745	0.805368
14.2114	47.822	53.2468	0.581056	3.97494	0.777718
14.2282	50.085	51.9707	0.581236	3.95068	0.749004
14.245	54.267	50.1432	0.581415	3.91488	0.708662
14.2618	48.683	48.6125	0.581595	3.88388	0.675456
14.2786	40.985	47.8352	0.581775	3.86776	0.658713
14.2955	43.411	47.2224	0.581954	3.85487	0.645581
14.3123	53.003	46.6637	0.582134	3.84297	0.633676
14.3291	54.969	46.2966	0.582314	3.83507	0.625832
14.3459	46.749	45.6098	0.582493	3.82012	0.611422
14.3627	41.109	44.7368	0.582673	3.8008	0.593331
14.3795	41.138	44.7252	0.582853	3.80054	0.592913
14.3964	41.517	45.3419	0.583032	3.81423	0.605347
14.4132	42.89	45.3946	0.583212	3.81539	0.606242
14.43	43.05	44.4173	0.583392	3.79363	0.586105
14.4468	41.157	43.237	0.583571	3.7667	0.56215
14.4636	42.917	42.7525	0.583751	3.75543	0.552321
14.4805	48.533	42.7753	0.583931	3.75596	0.552604
14.4973	49.002	42.672	0.58411	3.75354	0.550383
14.5141	44.096	42.2917	0.58429	3.74459	0.54269
14.5309	40.298	41.7608	0.584469	3.73196	0.532085
14.5477	39.625	41.5887	0.584649	3.72783	0.528553
14.5645	40.451	42.0197	0.584829	3.73814	0.536836
14.5814	41.405	42.391	0.585008	3.74694	0.543982
14.5982	39.795	42.4045	0.585188	3.74725	0.544081
14.615	36.573	42.6054	0.585368	3.75198	0.547883
14.6318	35.989	43.4385	0.585547	3.77135	0.564272
14.6486	40.812	44.5375	0.585727	3.79633	0.586198
14.6655	46.76	45.2833	0.585907	3.81294	0.60118
14.6823	47.744	45.4429	0.586086	3.81646	0.604257	1.2613	0.469366	0.592012
14.6991	48.708	45.1421	0.586266	3.80981	0.597932
14.7159	51.614	44.8404	0.586446	3.80311	0.591616
14.7327	54.926	44.733	0.586625	3.80071	0.589257
14.7495	54.585	44.6122	0.586805	3.79801	0.586633
14.7664	49.321	44.153	0.586985	3.78766	0.577194
14.7832	42.526	43.134	0.587164	3.76431	0.556664
14.8	37.494	42.0586	0.587344	3.73906	0.535299
14.8168	35.873	41.2177	0.587524	3.71887	0.518768
14.8336	35.177	40.5085	0.587703	3.70151	0.504949
14.8505	34.419	39.8335	0.587883	3.68471	0.491917
14.8673	34.842	39.1228	0.588063	3.6667	0.478336
14.8841	33.513	38.8097	0.588242	3.65867	0.472317
14.9009	33.764	39.0198	0.588422	3.66407	0.476111
14.9177	37.776	39.1162	0.588602	3.66654	0.477774
14.9345	42.394	38.8892	0.588781	3.66072	0.473373
14.9514	46.152	38.6178	0.588961	3.65371	0.468159
14.9682	45.345	38.3484	0.589141	3.64671	0.463003
14.985	45.251	38.0415	0.58932	3.63868	0.457178
15.0018	45.258	37.8032	0.5895	3.63239	0.452641
15.0186	38.746	37.4936	0.589578	3.62417	0.446894
15.0355	32.923	37.0977	0.589657	3.61355	0.439599
15.0523	31.649	36.8225	0.589735	3.60611	0.434535
15.0691	30.916	36.5422	0.589813	3.59847	0.429401
15.0859	30.853	36.2644	0.589892	3.59084	0.424335
15.1027	30.414	35.8622	0.58997	3.57968	0.417062
15.1195	29.74	35.1793	0.590048	3.56046	0.404858
15.1364	32.629	34.5627	0.590127	3.54277	0.393943
15.1532	38.816	34.1392	0.590205	3.53045	0.386493
15.17	42.508	33.6472	0.590283	3.51593	0.377909
15.1868	41.734	33.0849	0.590362	3.49908	0.368191
15.2036	40.022	32.5987	0.59044	3.48427	0.359854
15.2205	36.381	32.3458	0.590518	3.47649	0.355523
15.2373	30.73	32.2232	0.590597	3.47269	0.353404
15.2541	27.418	32.0474	0.590675	3.46722	0.350397
15.2709	25.253	31.655	0.590753	3.4549	0.343775
15.2877	23.606	30.9313	0.590832	3.43177	0.331718
15.3045	24.532	30.1525	0.59091	3.40627	0.318918
15.3214	27.127	29.632	0.590988	3.38885	0.310448
15.3382	28.145	29.3866	0.591067	3.38054	0.306463
15.355	30.344	29.4942	0.591145	3.38419	0.308148
15.3718	33.715	29.9082	0.591223	3.39813	0.314784
15.3886	33.1	30.5068	0.591302	3.41795	0.324483
15.4055	31.61	31.1439	0.59138	3.43862	0.33492
15.4223	33.255	31.2495	0.591458	3.442	0.336624
15.4391	33.191	30.8555	0.591537	3.42931	0.330074
15.4559	32.128	30.6456	0.591615	3.42249	0.326584
15.4727	32.8	30.5141	0.591693	3.41819	0.324388
15.4895	33.035	29.9288	0.591772	3.39882	0.314826
15.5064	31.889	29.3205	0.59185	3.37829	0.304999
15.5232	25.905	29.3551	0.591928	3.37947	0.305512
15.54	22.004	29.4825	0.592007	3.3838	0.307513
15.5568	25.417	29.3157	0.592085	3.37812	0.304801
15.5736	28.634	29.6552	0.592163	3.38964	0.310206
15.5905	26.106	30.407	0.592242	3.41467	0.32234
15.6073	25.193	30.821	0.59232	3.4282	0.329071
15.6241	32.059	31.1573	0.592398	3.43905	0.334566
15.6409	34.912	32.2405	0.592477	3.47322	0.352574
15.6577	31.022	33.9032	0.592555	3.52351	0.380873
15.6745	36.542	35.1635	0.592633	3.56001	0.402812
15.6914	42.573	36.1955	0.592712	3.58894	0.421083
15.7082	38.417	37.7788	0.59279	3.63175	0.449684
15.725	36.261	39.7348	0.592868	3.68223	0.485922
15.7418	39.986	41.4587	0.592947	3.7247	0.518653
15.7586	43.619	43.4295	0.593025	3.77114	0.55698
15.7755	41.801	45.8405	0.593103	3.82517	0.60516
15.7923	42.051	47.6516	0.593182	3.86392	0.642238
15.8091	46.689	49.3401	0.59326	3.89874	0.67748
15.8259	50.62	51.7988	0.593338	3.94737	0.729998
15.8427	54.47	54.2704	0.593417	3.99398	0.784148
15.8595	60.532	55.9452	0.593495	4.02437	0.821564
15.8764	62.365	57.1702	0.593573	4.04603	0.849282
15.8932	60.087	58.6208	0.593652	4.07109	0.882536
15.91	64.523	59.6821	0.59373	4.08903	0.907108
15.9268	70.381	60.0829	0.593808	4.09573	0.916374
15.9436	68.391	60.5158	0.593887	4.1029	0.926425	1.1773	0.509521	0.59986
15.9605	61.758	60.4628	0.593965	4.10203	0.925057
15.9773	59.544	59.3338	0.594043	4.08318	0.898504
15.9941	60.66	57.9598	0.594122	4.05975	0.866589
16.0109	55.847	56.6953	0.5942	4.03769	0.837573
16.0277	51.9	54.6137	0.59421	4.00028	0.790733
16.0445	56.247	51.7491	0.59422	3.94641	0.727838
16.0614	53.782	49.0159	0.594231	3.89215	0.669551
16.0782	45.854	46.6312	0.594241	3.84227	0.6201
16.095	44.503	44.3785	0.594251	3.79275	0.57462
16.1118	43.649	42.0602	0.594261	3.7391	0.529098
16.1286	37.462	39.9491	0.594271	3.68761	0.488802
16.1455	33.141	38.0412	0.594281	3.63867	0.453355
16.1623	32.86	35.7738	0.594292	3.57722	0.412462
16.1791	30.756	33.498	0.594302	3.51149	0.372797
16.1959	30.259	31.7207	0.594312	3.45697	0.342808
16.2127	30.522	30.1166	0.594322	3.40508	0.316506
16.2295	28.403	28.5325	0.594332	3.35105	0.291262
16.2464	27.097	27.3468	0.594342	3.3086	0.272851
16.2632	26.772	26.5006	0.594353	3.27717	0.25997
16.28	24.196	25.5493	0.594363	3.24061	0.245752
16.2968	22.749	24.4935	0.594373	3.19841	0.230303
16.3136	23.65	23.3682	0.594383	3.15138	0.21423
16.3305	23.056	22.4405	0.594393	3.11087	0.201287
16.3473	22.047	21.9378	0.594403	3.08821	0.194389
16.3641	22.141	21.5569	0.594414	3.0707	0.18922
16.3809	20.493	21.3154	0.594424	3.05943	0.185966
16.3977	17.03	21.7425	0.594434	3.07927	0.191724
16.4145	15.631	22.6666	0.594444	3.12089	0.204397
16.4314	18.462	23.6219	0.594454	3.16218	0.217791
16.4482	21.867	24.8752	0.594464	3.21387	0.235811
16.465	22.146	26.6023	0.594475	3.281	0.261452
16.4818	23.632	28.5145	0.594485	3.35041	0.290905
16.4986	29.748	30.6117	0.594495	3.42138	0.324449
16.5155	34.763	32.8082	0.594505	3.49068	0.360931
16.5323	36.069	34.7822	0.594515	3.54911	0.394861
16.5491	39.349	36.4665	0.594525	3.5964	0.424642
16.5659	44.499	37.9882	0.594536	3.63728	0.452192
16.5827	47	39.5767	0.594546	3.67824	0.481589
16.5995	47.756	41.0515	0.594556	3.71483	0.509456
16.6164	45.584	42.1066	0.594566	3.7402	0.529725
16.6332	41.294	43.1573	0.594576	3.76485	0.550182
16.65	40.358	44.4545	0.594586	3.79447	0.575811
16.6668	41.649	45.5189	0.594597	3.81813	0.597141
16.6836	42.796	45.9231	0.594607	3.82697	0.605304
16.7005	42.804	45.6344	0.594617	3.82066	0.599452
16.7173	43.465	44.905	0.594627	3.80455	0.584769
16.7341	48.422	44.6396	0.594637	3.79862	0.579453
16.7509	52.933	44.8723	0.594647	3.80382	0.584095
16.7677	53.186	44.7419	0.594658	3.80091	0.581476
16.7845	49.753	44.4026	0.594668	3.7933	0.574698
16.8014	43.247	44.0017	0.594678	3.78423	0.566727
16.8182	38.274	43.5973	0.594688	3.775	0.558727
16.835	42.134	43.3768	0.594698	3.76993	0.554378
16.8518	44.319	42.7938	0.594708	3.75639	0.542951
16.8686	38.663	41.8482	0.594719	3.73405	0.524598
16.8855	37.238	41.1175	0.594729	3.71643	0.510568
16.9023	37.584	40.8422	0.594739	3.70972	0.505312
16.9191	37.547	41.2549	0.594749	3.71977	0.513178
16.9359	40.599	42.3733	0.594759	3.74652	0.53472
16.9527	40.843	43.3632	0.594769	3.76961	0.554044
16.9695	40.639	44.3685	0.59478	3.79253	0.573912
16.9864	43.687	46.0939	0.59479	3.83068	0.608584
17.0032	46.175	47.8491	0.5948	3.86805	0.644577
17.02	48.612	49.3508	0.594825	3.89895	0.675924
17.0368	52.813	50.8032	0.59485	3.92796	0.706728
17.0536	55.003	52.0308	0.594875	3.95184	0.733133
17.0705	57.388	53.0596	0.5949	3.97142	0.755515
17.0873	61.093	53.8627	0.594925	3.98644	0.773141
17.1041	60.055	54.5659	0.59495	3.99941	0.788687
17.1209	57.107	55.0865	0.594975	4.00891	0.800257	1.5809	0.915735	1.44769
17.1377	56.427	55.0746	0.595	4.00869	0.799957
17.1545	56.558	54.8112	0.595025	4.0039	0.794047
17.1714	54.218	54.4472	0.59505	3.99723	0.785918
17.1882	51.079	53.563	0.595075	3.98086	0.766342
17.205	52.829	52.1378	0.5951	3.95389	0.735175
17.2218	52.943	51.1296	0.595125	3.93436	0.713395
17.2386	48.457	50.5977	0.59515	3.92391	0.701983
17.2555	49.389	50.082	0.595175	3.91366	0.69098
17.2723	50.271	49.7288	0.5952	3.90658	0.68347
17.2891	45.893	49.7132	0.595225	3.90627	0.683113
17.3059	42.565	50.0084	0.59525	3.91219	0.689332
17.3227	46.949	50.2982	0.595275	3.91797	0.695457
17.3395	50.192	50.6056	0.5953	3.92406	0.701975
17.3564	49.723	50.8093	0.595325	3.92808	0.706296
17.3732	51.966	50.2462	0.59535	3.91694	0.694264
17.39	54.016	49.4257	0.595375	3.90047	0.676875
17.4068	54.916	49.0857	0.5954	3.89357	0.669699
17.4236	56.597	49.0528	0.595425	3.8929	0.66898
17.4405	56.939	49.2214	0.59545	3.89633	0.672492
17.4573	51.105	49.5848	0.595475	3.90368	0.680115
17.4741	42.069	49.3754	0.5955	3.89945	0.675674
17.4909	39.604	48.3627	0.595525	3.87873	0.654451
17.5077	41.473	47.3988	0.59555	3.8586	0.634471
17.5245	42.137	46.3881	0.595575	3.83704	0.613757
17.5414	49.141	45.0038	0.5956	3.80675	0.58579
17.5582	54.916	43.2687	0.595625	3.76743	0.551394
17.575	47.001	41.7072	0.59565	3.73067	0.521067
17.5918	38.801	41.0493	0.595675	3.71477	0.508458
17.6086	41.485	40.3438	0.5957	3.69744	0.495059
17.6255	41.777	39.1028	0.595725	3.66619	0.471812
17.6423	38.601	37.9682	0.59575	3.63675	0.450904
17.6591	34.383	36.4695	0.595775	3.59648	0.423805
17.6759	30.806	34.5874	0.5958	3.54349	0.39062
17.6927	33.516	33.4381	0.595825	3.5097	0.370821
17.7095	30.432	32.9044	0.59585	3.49361	0.361742
17.7264	25.34	31.9283	0.595875	3.46349	0.345356
17.7432	27.388	30.7685	0.5959	3.42649	0.326237
17.76	29.658	29.9797	0.595925	3.40052	0.31345
17.7768	30.448	29.7245	0.59595	3.39197	0.309342
17.7936	32.06	29.8608	0.595975	3.39655	0.311515
17.8105	31.863	30.003	0.596	3.4013	0.313786
17.8273	28.796	30.6605	0.596025	3.42298	0.324411
17.8441	26.699	31.6382	0.59605	3.45436	0.340441
17.8609	28.347	32.2932	0.596075	3.47486	0.351327
17.8777	31.065	32.8916	0.5961	3.49322	0.361375
17.8945	32.579	33.5742	0.596125	3.51376	0.372958
17.9114	35.364	34.3257	0.59615	3.53589	0.385857
17.9282	38.98	35.4687	0.596175	3.56865	0.405778
17.945	38.049	37.0953	0.5962	3.61349	0.434731
17.9618	35.903	38.9475	0.596225	3.66222	0.468542
17.9786	37.438	40.5419	0.59625	3.70234	0.498343
17.9955	39.322	41.9992	0.596275	3.73765	0.526135
18.0123	41.829	43.7233	0.5963	3.77788	0.559695
18.0291	46.722	45.3737	0.596349	3.81493	0.592467
18.0459	49.942	46.6382	0.596398	3.84242	0.618
18.0627	50.778	48.3455	0.596446	3.87837	0.653084
18.0795	49.074	50.736	0.596495	3.92664	0.703347
18.0964	50.009	53.0065	0.596544	3.97041	0.752273
18.1132	54.993	55.3299	0.596593	4.01331	0.803516
18.13	56.819	58.0006	0.596641	4.06045	0.863865
18.1468	55.418	60.6117	0.59669	4.10449	0.924321
18.1636	60.245	63.1876	0.596739	4.14611	0.985343
18.1805	66.979	65.8007	0.596788	4.18663	1.04862
18.1973	66.954	68.4893	0.596837	4.22668	1.11515
18.2141	69.527	70.928	0.596885	4.26167	1.1767
18.2309	76.548	72.9802	0.596934	4.29019	1.22937
18.2477	80.666	74.7738	0.596983	4.31447	1.27604
18.2645	83.429	76.2503	0.597032	4.33402	1.31489
18.2814	84.748	77.8655	0.59708	4.35498	1.35786
18.2982	84.026	79.6555	0.597129	4.37771	1.40605
18.315	81.712	81.4102	0.597178	4.3995	1.45385
18.3318	81.671	82.97	0.597227	4.41848	1.49679
18.3486	80.136	83.9469	0.597276	4.43018	1.52386
18.3655	74.613	84.3842	0.597324	4.43538	1.53596
18.3823	81.242	84.6208	0.597373	4.43818	1.54246
18.3991	90.249	85.1176	0.597422	4.44403	1.55628
18.4159	89.766	86.1008	0.597471	4.45552	1.58389
18.4327	89.804	87.6088	0.59752	4.47288	1.62662
18.4495	89.248	89.943	0.597568	4.49918	1.69361
18.4664	86.35	92.7088	0.597617	4.52946	1.77423
18.4832	86.505	95.2497	0.597666	4.5565	1.84941
18.5	91.207	96.662	0.597715	4.57122	1.8916
18.5168	96.807	96.7868	0.597763	4.57251	1.8952
18.5336	101.317	96.5858	0.597812	4.57043	1.889
18.5505	112.015	95.9065	0.597861	4.56337	1.86845
18.5673	116.091	94.2974	0.59791	4.54645	1.82031
18.5841	107.645	92.4255	0.597959	4.5264	1.76489
18.6009	99.602	89.4217	0.598007	4.49336	1.67731
18.6177	91.871	89.4217	0.598056	4.49336	1.67717
18.6345	87.153	89.4217	0.598105	4.49336	1.67703
18.6514	80.974	89.4217	0.598154	4.49336	1.6769
18.6682	68.329	89.4217	0.598202	4.49336	1.67676
18.685	62.015	89.4217	0.598251	4.49336	1.67662
18.7018	47.456	89.4217	0.5983	4.49336	1.67649

## Sheet: Core 3 Slab B
Dist (cm)	CRUDE	Optical density	Thickness of the slice (cm)	ln COD	Density (g cm-3)
0	7.101	82.093	0.6419	4.40785	1.37005
0.0168	24.678	89.4569	0.642062	4.49376	1.56317
0.0336	49.927	94.8697	0.642223	4.5525	1.71055
0.0505	89.981	99.447	0.642385	4.59962	1.83866
0.0673	124.194	102.873	0.642547	4.6335	1.9365
0.0841	134.364	105.049	0.642708	4.65442	1.99933
0.1009	144.406	106.823	0.64287	4.67117	2.05099
0.1177	141.004	116.114	0.643032	4.75457	2.33108
0.1345	138.172	123.423	0.643193	4.81561	2.5599
0.1514	140.643	128.085	0.643355	4.85269	2.70944
0.1682	137.136	129.937	0.643517	4.86705	2.76925
0.185	128.979	129.029	0.643678	4.86004	2.73885
0.2018	128.113	126.807	0.64384	4.84267	2.66598
0.2186	127.879	123.666	0.644002	4.81758	2.56443
0.2355	119.696	120.97	0.644163	4.79554	2.47834
0.2523	110.532	118.313	0.644325	4.77333	2.39452
0.2691	114.066	115.098	0.644487	4.74578	2.29461
0.2859	112.387	112.311	0.644648	4.72128	2.20917
0.3027	105.481	110.103	0.64481	4.70141	2.14217
0.3195	103.564	107.61	0.644972	4.67851	2.0675
0.3364	105.958	105.185	0.645133	4.65572	1.9958
0.3532	103.635	104.203	0.645295	4.64634	1.96672
0.37	98.848	104.616	0.645457	4.6503	1.97823
0.3868	100.911	105.102	0.645618	4.65493	1.99188
0.4036	100.266	106.032	0.64578	4.66374	2.01855
0.4205	95.701	107.913	0.645942	4.68132	2.07334
0.4373	96.365	111.121	0.646103	4.71062	2.16838
0.4541	106.925	114.522	0.646265	4.74077	2.27071
0.4709	115.905	117.249	0.646427	4.7643	2.35381
0.4877	120.382	119.525	0.646588	4.78353	2.42385
0.5045	124.478	121.745	0.64675	4.80193	2.49279
0.5214	129.925	124.065	0.646912	4.82081	2.56561
0.5382	145.28	125.823	0.647073	4.83488	2.62107	Extension	Density	Calcification
0.555	150.168	127.021	0.647235	4.84435	2.65888	1.0932	1.03886	1.13569
0.5718	139.084	126.883	0.647397	4.84327	2.65377
0.5886	128.441	126.298	0.647558	4.83865	2.63434
0.6055	129.761	125.486	0.64772	4.83219	2.60765
0.6223	130.436	123.549	0.647882	4.81663	2.54537
0.6391	118.552	120.671	0.648043	4.79307	2.45415
0.6559	111.936	116.603	0.648205	4.75878	2.32749
0.6727	105.131	112.044	0.648367	4.71889	2.18846
0.6895	108.306	107.668	0.648528	4.67905	2.05788
0.7064	109.814	103.797	0.64869	4.64244	1.94472
0.7232	99.297	99.6156	0.648852	4.60132	1.82508
0.74	92.517	95.3707	0.649013	4.55777	1.70642
0.7568	92.398	92.0568	0.649175	4.52241	1.61568
0.7736	90.897	89.3147	0.649337	4.49217	1.54188
0.7905	82.198	86.8327	0.649498	4.46398	1.4761
0.8073	78.123	83.5578	0.64966	4.42554	1.39101
0.8241	75.398	80.0695	0.649822	4.38289	1.30238
0.8409	75.252	76.6414	0.649983	4.33914	1.21731
0.8577	75.471	73.3476	0.650145	4.29521	1.13751
0.8745	76.289	69.925	0.650307	4.24742	1.05664
0.8914	72.865	66.306	0.650468	4.19428	0.973469
0.9082	65.733	63.1835	0.65063	4.14604	0.903639
0.925	64.465	60.1577	0.650792	4.09697	0.837737
0.9418	54.732	57.0484	0.650953	4.0439	0.771885
0.9586	49.698	53.6295	0.651115	3.9821	0.701722
0.9755	47.904	50.6045	0.651277	3.92404	0.641618
0.9923	43.85	47.5065	0.651438	3.86087	0.582068
1.0091	41.606	44.5268	0.6516	3.79609	0.526744
1.0259	38.787	42.3519	0.651346	3.74601	0.487887
1.0427	34.977	40.5035	0.651092	3.70139	0.455703
1.0595	30.806	39.4037	0.650837	3.67386	0.436982
1.0764	36.146	38.6984	0.650583	3.6558	0.425176
1.0932	36.016	38.2484	0.650329	3.6441	0.417759
1.11	34.129	37.9302	0.650075	3.63575	0.412588
1.1268	37.459	37.7948	0.64982	3.63217	0.410484
1.1436	40.436	37.7551	0.649566	3.63112	0.409982
1.1605	40.434	37.8065	0.649312	3.63248	0.411003
1.1773	40.529	38.5065	0.649058	3.65083	0.42293
1.1941	42.054	39.2202	0.648803	3.66919	0.435217
1.2109	39.714	39.8565	0.648549	3.68529	0.446299
1.2277	39.845	40.5994	0.648295	3.70375	0.459336
1.2445	38.271	41.1995	0.648041	3.71843	0.470005
1.2614	35.646	41.8088	0.647786	3.73311	0.480925
1.2782	39.906	42.6712	0.647532	3.75352	0.496461
1.295	45.424	43.631	0.647278	3.77577	0.513942
1.3118	44.288	44.479	0.647024	3.79502	0.529593
1.3286	43.786	45.5177	0.646769	3.8181	0.548949
1.3455	45.261	46.6095	0.646515	3.8418	0.569553
1.3623	48.356	48.1005	0.646261	3.87329	0.598052
1.3791	51.645	49.5765	0.646007	3.90352	0.626753
1.3959	53.007	51.0029	0.645753	3.93188	0.65496
1.4127	53.078	51.9652	0.645498	3.95057	0.674328
1.4295	53.217	53.2652	0.645244	3.97528	0.700723
1.4464	54.038	55.2485	0.64499	4.01184	0.741542
1.4632	57.655	56.9352	0.644736	4.04191	0.776952
1.48	54.833	57.975	0.644481	4.06001	0.799197
1.4968	58.45	58.6662	0.644227	4.07186	0.81422
1.5136	57.934	60.1083	0.643973	4.09615	0.845539
1.5305	61.188	61.7412	0.643719	4.12295	0.881471
1.5473	69.568	63.1286	0.643464	4.14517	0.91248
1.5641	67.189	64.6282	0.64321	4.16865	0.946402
1.5809	61.873	65.8351	0.642956	4.18715	0.974106
1.5977	60.631	67.0159	0.642702	4.20493	1.0015
1.6145	71.754	67.8724	0.642447	4.21763	1.02166
1.6314	74.305	68.4237	0.642193	4.22572	1.03486
1.6482	71.254	68.5362	0.641939	4.22736	1.03789	1.48	1.06274	1.57285
1.665	73.532	68.0979	0.641685	4.22095	1.02811
1.6818	73.345	67.6468	0.641431	4.2143	1.01805
1.6986	70.184	67.2996	0.641176	4.20915	1.01043
1.7155	69.584	67.4688	0.640922	4.21167	1.01474
1.7323	65.101	66.925	0.640668	4.20357	1.00259
1.7491	62.65	65.555	0.640414	4.18289	0.971581
1.7659	63.871	65.1528	0.640159	4.17674	0.962812
1.7827	61.325	64.4858	0.639905	4.16644	0.948069
1.7995	57.359	63.4141	0.639651	4.14969	0.924312
1.8164	62.831	62.5643	0.639397	4.13619	0.905691
1.8332	64.684	62.1182	0.639142	4.12904	0.896133
1.85	56.495	62.0622	0.638888	4.12814	0.895249
1.8668	66.026	62.1301	0.638634	4.12923	0.897111
1.8836	64.86	62.1315	0.63838	4.12925	0.897499
1.9005	59.413	62.5303	0.638125	4.13565	0.906737
1.9173	59.137	62.5452	0.637871	4.13589	0.907429
1.9341	63.784	61.714	0.637617	4.12251	0.889304
1.9509	64.374	60.7555	0.637363	4.10686	0.868496
1.9677	63.532	60.3252	0.637108	4.09975	0.859396
1.9845	63.889	58.9732	0.636854	4.07708	0.830285
2.0014	66.51	57.9488	0.6366	4.05956	0.80853
2.0182	57.552	57.8261	0.636665	4.05744	0.805815
2.035	52.026	57.9072	0.63673	4.05884	0.807472
2.0518	52.223	56.8543	0.636795	4.04049	0.784922
2.0686	50.901	55.7181	0.63686	4.0203	0.760848
2.0855	48.451	54.8884	0.636925	4.0053	0.743417
2.1023	51.543	54.1901	0.63699	3.9925	0.728846
2.1191	57.817	53.3982	0.637055	3.97778	0.712458
2.1359	60.192	53.3665	0.63712	3.97718	0.711734
2.1527	50.096	54.0758	0.637185	3.99039	0.726261
2.1695	49.603	55.0797	0.63725	4.00878	0.747025
2.1864	52.746	55.9682	0.637315	4.02478	0.765561
2.2032	54.811	57.1103	0.63738	4.04498	0.789639
2.22	56.216	58.2323	0.637445	4.06444	0.813541
2.2368	57.139	58.8982	0.63751	4.07581	0.827808
2.2536	61.247	59.3469	0.637575	4.0834	0.837443
2.2705	65.274	60.5386	0.63764	4.10328	0.863357
2.2873	62.452	61.6128	0.637705	4.12087	0.886941
2.3041	63.298	62.4375	0.63777	4.13417	0.905171
2.3209	66.129	62.7606	0.637835	4.13933	0.912293
2.3377	66.473	62.8394	0.6379	4.14058	0.913962
2.3545	66.026	63.005	0.637965	4.14321	0.917576
2.3714	65.588	62.9854	0.63803	4.1429	0.917043
2.3882	63.568	62.7558	0.638095	4.13925	0.911815
2.405	63.466	63.1154	0.63816	4.14496	0.919768
2.4218	59.012	63.8762	0.638225	4.15695	0.936779
2.4386	57.24	64.3021	0.63829	4.16359	0.946307
2.4555	59.292	64.3911	0.638355	4.16498	0.948226
2.4723	60.992	64.8012	0.63842	4.17132	0.957432
2.4891	62.29	65.4598	0.638485	4.18144	0.97234
2.5059	67.126	66.2268	0.63855	4.19308	0.989817
2.5227	73.188	66.9845	0.638615	4.20446	1.00718
2.5395	71.666	68.0585	0.63868	4.22037	1.03202
2.5564	67.63	69.4681	0.638745	4.24087	1.06497
2.5732	71.357	70.1932	0.63881	4.25125	1.08201
2.59	74.15	71.0555	0.638875	4.26346	1.10241
2.6068	73.539	72.2184	0.63894	4.27969	1.13016
2.6236	73.316	72.8723	0.639005	4.28871	1.14582
2.6405	72.975	72.6105	0.63907	4.28511	1.13938
2.6573	75.564	72.4773	0.639135	4.28327	1.13605
2.6741	68.718	73.0167	0.6392	4.29069	1.14896
2.6909	72.203	73.5535	0.639265	4.29801	1.16186
2.7077	77.407	73.1226	0.63933	4.29214	1.15129
2.7245	75.627	72.8511	0.639395	4.28842	1.14461
2.7414	69.784	73.2148	0.63946	4.2934	1.15329
2.7582	69.935	74.7837	0.639525	4.3146	1.1914
2.775	74.642	76.8666	0.63959	4.34207	1.24269
2.7918	78.335	79.0015	0.639655	4.36947	1.29604
2.8086	68.549	79.7912	0.63972	4.37941	1.31588
2.8255	70.009	79.5363	0.639785	4.37621	1.30929
2.8423	78.044	80.0491	0.63985	4.38264	1.32216
2.8591	93.371	80.8978	0.639915	4.39319	1.34364
2.8759	102.642	81.4647	0.63998	4.40017	1.35802
2.8927	96.472	81.5926	0.640045	4.40174	1.36116
2.9095	82.469	81.6002	0.64011	4.40183	1.36121
2.9264	74.093	82.4772	0.640175	4.41252	1.38364
2.9432	82.293	83.1631	0.64024	4.4208	1.40123
2.96	80.817	83.2767	0.640305	4.42217	1.40404
2.9768	77.305	82.0389	0.64037	4.40719	1.37193
2.9936	76.305	80.5459	0.640435	4.38883	1.33358
3.0105	78.433	80.3662	0.6405	4.38659	1.32887
3.0273	79.95	81.9502	0.640529	4.40611	1.36931
3.0441	78.926	84.9612	0.640558	4.44219	1.44738
3.0609	79.521	88.8988	0.640586	4.4875	1.55176
3.0777	77.28	93.8632	0.640615	4.54184	1.68694
3.0945	83.233	98.354	0.640644	4.58857	1.81258
3.1114	94.136	101.541	0.640673	4.62046	1.90361
3.1282	103.061	102.98	0.640702	4.63454	1.94517	1.1604	0.902032	1.04672
3.145	113.235	102.969	0.640731	4.63443	1.94476
3.1618	133.483	101.962	0.640759	4.6246	1.91549
3.1786	145.353	100.805	0.640788	4.61319	1.8821
3.1955	135.686	99.6639	0.640817	4.6018	1.84934
3.2123	117.736	97.1423	0.640846	4.57618	1.77779
3.2291	97.141	93.6766	0.640875	4.53985	1.68111
3.2459	79.805	89.6553	0.640903	4.49597	1.57134
3.2627	65.83	84.8965	0.640932	4.44143	1.44484
3.2795	64.488	78.0326	0.640961	4.35713	1.26908
3.2964	62.444	69.9234	0.64099	4.2474	1.07196
3.3132	50.452	63.1625	0.641019	4.14571	0.916719
3.33	49.082	58.0193	0.641047	4.06078	0.804423
3.3468	50.784	54.1179	0.641076	3.99117	0.722718
3.3636	51.37	51.8657	0.641105	3.94866	0.67695
3.3805	44.253	50.7128	0.641134	3.92618	0.653917
3.3973	39.933	49.6226	0.641163	3.90445	0.632393
3.4141	47.795	48.9868	0.641192	3.89155	0.619947
3.4309	50.874	49.4539	0.64122	3.90104	0.629033
3.4477	46.423	49.7471	0.641249	3.90695	0.634749
3.4645	50.526	49.5631	0.641278	3.90325	0.631113
3.4814	50.843	49.0608	0.641307	3.89306	0.621275
3.4982	50.315	48.9074	0.641336	3.88993	0.618262
3.515	54.179	49.1757	0.641364	3.8954	0.623458
3.5318	56.524	48.9565	0.641393	3.89093	0.619162
3.5486	52.893	48.5139	0.641422	3.88185	0.610546
3.5655	48.392	48.4926	0.641451	3.88141	0.610107
3.5823	44.84	48.5206	0.64148	3.88199	0.610621
3.5991	42.259	48.9585	0.641508	3.89097	0.61909
3.6159	43.421	49.5176	0.641537	3.90233	0.629968
3.6327	44.946	49.6123	0.641566	3.90424	0.631793
3.6495	45.12	49.2419	0.641595	3.89675	0.624526
3.6664	46.146	49.1489	0.641624	3.89485	0.622685
3.6832	50.89	49.0856	0.641653	3.89357	0.621424
3.7	56.536	49.1167	0.641681	3.8942	0.622001
3.7168	57.583	49.6866	0.64171	3.90574	0.633107
3.7336	55.41	50.5745	0.641739	3.92345	0.650561
3.7505	51.709	51.4612	0.641768	3.94083	0.668156
3.7673	51.684	52.3402	0.641797	3.95777	0.685759
3.7841	47.569	53.4219	0.641825	3.97822	0.707645
3.8009	45.244	54.2961	0.641854	3.99445	0.7255
3.8177	49.668	54.3755	0.641883	3.99591	0.727099
3.8345	54.963	54.1649	0.641912	3.99203	0.722742
3.8514	56.473	54.3958	0.641941	3.99629	0.727452
3.8682	56.548	54.9495	0.641969	4.00641	0.738838
3.885	60.208	55.6779	0.641998	4.01958	0.753922
3.9018	62.254	57.3798	0.642027	4.04969	0.789621
3.9186	57.568	59.0605	0.642056	4.07856	0.825434
3.9355	54.846	59.9187	0.642085	4.09299	0.843915
3.9523	58.411	59.9538	0.642114	4.09357	0.844637
3.9691	58.907	60.0672	0.642142	4.09546	0.847057
3.9859	61.154	60.3652	0.642171	4.10041	0.853492
4.0027	69.694	59.9758	0.6422	4.09394	0.845
4.0195	67.093	59.5418	0.642193	4.08668	0.835622
4.0364	60.824	60.1861	0.642187	4.09744	0.849579
4.0532	55.419	60.8372	0.64218	4.1082	0.863764
4.07	57.947	60.9757	0.642173	4.11048	0.8668
4.0868	60.423	62.0113	0.642167	4.12732	0.889554
4.1036	55.145	62.6069	0.64216	4.13688	0.902738
4.1205	56.612	63.449	0.642153	4.15024	0.92149
4.1373	65.944	63.9383	0.642147	4.15792	0.932452
4.1541	63.31	64.0315	0.64214	4.15937	0.934552
4.1709	60.212	63.8912	0.642133	4.15718	0.931415
4.1877	72.37	63.6806	0.642127	4.15388	0.926707
4.2045	68.897	63.3174	0.64212	4.14816	0.918599
4.2214	80.641	63.7452	0.642113	4.15489	0.928173
4.2382	73.454	65.1146	0.642107	4.17615	0.959026
4.255	62.035	65.6589	0.6421	4.18447	0.971393
4.2718	53.596	65.8802	0.642093	4.18784	0.976442
4.2886	55.209	66.2158	0.642087	4.19292	0.984115	1.3287	0.828732	1.10114
4.3055	55.701	64.931	0.64208	4.17333	0.954909
4.3223	60.707	63.9858	0.642073	4.15866	0.933625
4.3391	74.414	61.911	0.642067	4.1257	0.88748
4.3559	73.02	59.7962	0.64206	4.09094	0.841294
4.3727	66.186	58.2935	0.642053	4.06549	0.809007
4.3895	64.576	57.6621	0.642047	4.0546	0.795578
4.4064	55.667	56.8676	0.64204	4.04073	0.77879
4.4232	56.61	55.8368	0.642033	4.02243	0.757193
4.44	53.668	54.4025	0.642027	3.99641	0.727494
4.4568	45.961	51.4467	0.64202	3.94055	0.667604
4.4736	42.5	49.066	0.642013	3.89317	0.620693
4.4905	45.388	47.1637	0.642007	3.85362	0.584076
4.5073	44.881	44.9968	0.642	3.80659	0.543324
4.5241	42.301	43.5573	0.641993	3.77408	0.516827
4.5409	42.061	42.3067	0.641987	3.74495	0.494187
4.5577	35.988	41.5119	0.64198	3.72598	0.479986
4.5745	42.071	41.4565	0.641973	3.72465	0.479006
4.5914	41.456	41.6032	0.641967	3.72818	0.481619
4.6082	36.407	41.5602	0.64196	3.72714	0.480859
4.625	36.953	41.7789	0.641953	3.73239	0.484762
4.6418	40.352	42.2136	0.641947	3.74274	0.492546
4.6586	43.336	42.3816	0.64194	3.74671	0.495569
4.6755	45.241	42.8772	0.641933	3.75834	0.504514
4.6923	44.406	42.8559	0.641927	3.75784	0.504135
4.7091	44.829	42.7682	0.64192	3.75579	0.502554
4.7259	47.725	43.4169	0.641913	3.77085	0.514332
4.7427	47.952	44.2741	0.641907	3.7904	0.530037
4.7595	44.245	45.0075	0.6419	3.80683	0.543606
4.7764	42.43	45.7113	0.641893	3.82235	0.556741
4.7932	41.795	46.5067	0.641887	3.8396	0.571716
4.81	40.315	47.4055	0.64188	3.85874	0.588803
4.8268	44.841	48.4058	0.641873	3.87962	0.608028
4.8436	48.096	49.5226	0.641867	3.90243	0.629743
4.8605	49.886	50.6695	0.64186	3.92532	0.652318
4.8773	52.486	51.9625	0.641853	3.95052	0.678103
4.8941	55.581	53.8848	0.641847	3.98685	0.717075
4.9109	56.09	56.0745	0.64184	4.02668	0.762384
4.9277	57.834	58.0429	0.641833	4.06118	0.803941
4.9445	62.243	59.8215	0.641827	4.09137	0.84215
4.9614	62.861	61.5652	0.64182	4.1201	0.880207
4.9782	61.055	62.8435	0.641813	4.14065	0.90848
4.995	67.42	63.9047	0.641807	4.15739	0.932192
5.0118	70.26	64.8242	0.6418	4.17168	0.952911
5.0286	65.905	65.4955	0.641814	4.18198	0.968108
5.0455	67.963	65.6708	0.641827	4.18466	0.972078
5.0623	70.764	65.6145	0.641841	4.1838	0.970776
5.0791	66.503	65.8878	0.641854	4.18795	0.976981
5.0959	66.282	66.0743	0.641868	4.19078	0.981216
5.1127	67.535	65.1631	0.641881	4.17689	0.960461
5.1295	64.816	64.0724	0.641895	4.16001	0.935828
5.1464	60.114	63.6308	0.641908	4.1531	0.925906
5.1632	61.511	63.3235	0.641922	4.14826	0.919018
5.18	66.414	62.9233	0.641936	4.14192	0.910082
5.1968	63.479	62.4405	0.641949	4.13421	0.899347
5.2136	55.574	62.267	0.641963	4.13143	0.895486
5.2305	56.081	62.8638	0.641976	4.14097	0.908702
5.2473	60.164	63.3674	0.64199	4.14895	0.919902
5.2641	63.968	64.3931	0.642003	4.16501	0.942882
5.2809	65.562	65.8814	0.642017	4.18786	0.976586
5.2977	60.227	66.5215	0.642031	4.19753	0.991198
5.3145	64.026	66.0142	0.642044	4.18987	0.979575
5.3314	75.294	65.8365	0.642058	4.18717	0.975502
5.3482	71.362	65.6784	0.642071	4.18477	0.97188
5.365	73.448	64.7998	0.642085	4.1713	0.951937
5.3818	80.859	64.0026	0.642098	4.15892	0.933965
5.3986	74.736	63.8987	0.642112	4.1573	0.931614
5.4155	56.884	64.4574	0.642125	4.166	0.944151
5.4323	53.264	65.1578	0.642139	4.17681	0.959957
5.4491	54.025	65.1792	0.642153	4.17714	0.96042
5.4659	48.743	65.6656	0.642166	4.18458	0.971446
5.4827	53.604	66.4792	0.64218	4.19689	0.989997
5.4995	64.211	67.2254	0.642193	4.20805	1.00712
5.5164	67.49	68.741	0.642207	4.23035	1.04223
5.5332	73.132	72.6138	0.64222	4.28515	1.13387
5.55	75.571	77.4034	0.642234	4.34903	1.25089
5.5668	77.686	81.3149	0.642247	4.39833	1.3494
5.5836	84.024	84.7996	0.642261	4.44029	1.43932
5.6005	90.56	86.6284	0.642275	4.46163	1.48731
5.6173	94.439	86.6915	0.642288	4.46236	1.48894	1.2277	0.981056	1.20444
5.6341	107.23	86.401	0.642302	4.459	1.48124
5.6509	115.529	84.8093	0.642315	4.44041	1.43945
5.6677	104.875	83.0672	0.642329	4.41965	1.3942
5.6845	94.044	81.6619	0.642342	4.40259	1.35806
5.7014	77.378	79.5413	0.642356	4.37628	1.30418
5.7182	65.032	76.5975	0.642369	4.33856	1.23066
5.735	63.713	73.4343	0.642383	4.29639	1.15334
5.7518	52.44	69.0445	0.642397	4.23475	1.04901
5.7686	52.923	63.6445	0.64241	4.15331	0.925491
5.7855	59.418	59.2127	0.642424	4.08114	0.828233
5.8023	56.456	56.4623	0.642437	4.03357	0.769793
5.8191	52.291	55.3217	0.642451	4.01317	0.745991
5.8359	53.317	54.7932	0.642464	4.00357	0.735043
5.8527	50.163	53.7848	0.642478	3.98499	0.714325
5.8695	45.329	53.7052	0.642492	3.98351	0.712686
5.8864	47.261	53.9828	0.642505	3.98867	0.718345
5.9032	58.289	53.8153	0.642519	3.98556	0.714904
5.92	62.55	53.7131	0.642532	3.98366	0.712801
5.9368	58.162	54.3306	0.642546	3.99509	0.725428
5.9536	50.603	55.1105	0.642559	4.00934	0.741491
5.9705	51.406	55.8108	0.642573	4.02197	0.756014
5.9873	56.532	56.6548	0.642586	4.03698	0.773653
6.0041	57.24	57.6122	0.6426	4.05373	0.793835
6.0209	55.127	57.8012	0.643253	4.05701	0.797035
6.0377	60.319	57.4515	0.643907	4.05094	0.788828
6.0545	63.456	57.509	0.64456	4.05194	0.789242
6.0714	59.266	58.4795	0.645213	4.06868	0.808999
6.0882	56.301	60.0222	0.645867	4.09472	0.841204
6.105	59.707	61.5998	0.64652	4.12066	0.874562
6.1218	60.747	62.9942	0.647173	4.14304	0.904282
6.1386	58.003	64.2242	0.647827	4.16238	0.930641
6.1555	58.91	64.9063	0.64848	4.17294	0.944932
6.1723	63.219	65.1822	0.649133	4.17719	0.950158
6.1891	71.462	65.6027	0.649787	4.18362	0.958638
6.2059	77.04	66.6381	0.65044	4.19928	0.98102
6.2227	75.368	67.4605	0.651093	4.21154	0.998701
6.2395	71.117	68.2235	0.651747	4.22279	1.01511
6.2564	69.186	69.1307	0.6524	4.236	1.0349
6.2732	67.042	70.2493	0.653053	4.25205	1.05971
6.29	64.733	71.6105	0.653707	4.27124	1.09036
6.3068	69.761	72.2981	0.65436	4.2808	1.1054
6.3236	70.399	71.959	0.655013	4.2761	1.09634
6.3405	70.666	71.1167	0.655667	4.26432	1.0756
6.3573	69.796	70.1917	0.65632	4.25123	1.05311
6.3741	73.452	69.4652	0.656973	4.24083	1.03536
6.3909	80.914	68.9253	0.657627	4.23302	1.02199
6.4077	80.401	68.2425	0.65828	4.22307	1.00546
6.4245	72.632	67.1746	0.658933	4.2073	0.980393
6.4414	64.418	66.1778	0.659587	4.19235	0.957159
6.4582	59.092	65.0558	0.66024	4.17524	0.93139
6.475	59.741	64.3872	0.660893	4.16492	0.915804
6.4918	60.024	63.6485	0.661547	4.15338	0.898805
6.5086	55.857	61.9611	0.6622	4.12651	0.861568
6.5255	55.878	61.2275	0.662853	4.1146	0.845097
6.5423	57.441	61.6432	0.663507	4.12136	0.853097
6.5591	56.079	62.1394	0.66416	4.12938	0.862831
6.5759	61.105	63.1264	0.664813	4.14514	0.88313
6.5927	63.848	63.8782	0.665467	4.15698	0.898474
6.6095	58.978	63.9573	0.66612	4.15822	0.899304
6.6264	70.865	64.7672	0.666773	4.1708	0.915981
6.6432	78.036	66.5752	0.667427	4.19833	0.954664
6.66	70.868	68.2448	0.66808	4.2231	0.990764
6.6768	71.923	70.3165	0.668733	4.25301	1.03639
6.6936	69.514	72.1925	0.669387	4.27934	1.07816
6.7105	61.053	73.0392	0.67004	4.291	1.0966
6.7273	66.386	74.2478	0.670693	4.30741	1.12354
6.7441	79.381	74.4006	0.671347	4.30946	1.126
6.7609	79.146	73.8905	0.672	4.30258	1.11306
6.7777	83.012	74.1961	0.672653	4.30671	1.11906
6.7945	85.492	75.3082	0.673307	4.32159	1.14385
6.8114	74.855	77.3058	0.67396	4.34777	1.1897
6.8282	74.69	79.4441	0.674613	4.37505	1.23948
6.845	72.852	80.1466	0.675267	4.38386	1.25516	0.9586	0.887704	0.850953
6.8618	71.405	79.2208	0.67592	4.37224	1.23174
6.8786	74.84	77.8261	0.676573	4.35448	1.19739
6.8955	86.381	76.0555	0.677227	4.33146	1.15463
6.9123	95.482	73.8809	0.67788	4.30245	1.10319
6.9291	88.851	72.5308	0.678533	4.28401	1.0713
6.9459	75.519	71.5665	0.679187	4.27063	1.04847
6.9627	67.346	71.1315	0.67984	4.26453	1.03768
6.9795	61.014	70.8522	0.680493	4.2606	1.03043
6.9964	59.994	70.347	0.681147	4.25344	1.01818
7.0132	57.223	69.4151	0.6818	4.2401	0.99655
7.03	57.303	67.4151	0.681924	4.21087	0.95256
7.0468	62.155	65.5303	0.682047	4.18251	0.911745
7.0636	67.196	64.982	0.682171	4.17411	0.899875
7.0805	67.775	64.8475	0.682295	4.17204	0.896851
7.0973	68.272	64.8082	0.682419	4.17143	0.895852
7.1141	74.266	64.8948	0.682542	4.17277	0.89753
7.1309	69.482	64.6705	0.682666	4.1693	0.892601
7.1477	64.349	64.05	0.68279	4.15966	0.879305
7.1645	68.391	63.0635	0.682914	4.14414	0.858407
7.1814	65.598	61.643	0.683037	4.12136	0.828699
7.1982	60.503	60.0294	0.683161	4.09483	0.795427
7.215	61.119	58.3793	0.683285	4.06696	0.761911
7.2318	54.307	56.5759	0.683408	4.03558	0.725884
7.2486	49.237	55.411	0.683532	4.01478	0.702897
7.2655	49.331	54.5704	0.683656	3.99949	0.68644
7.2823	48.729	53.1706	0.68378	3.97351	0.659427
7.2991	46.798	52.2753	0.683903	3.95652	0.642311
7.3159	46.821	52.3251	0.684027	3.95748	0.643135
7.3327	50.822	52.7145	0.684151	3.96489	0.650393
7.3495	54.338	53.474	0.684275	3.9792	0.664742
7.3664	53.421	54.476	0.684398	3.99776	0.683872
7.3832	50.194	55.5443	0.684522	4.01718	0.704479
7.4	53.959	56.5985	0.684646	4.03598	0.725018
7.4168	61.15	57.3578	0.684769	4.04931	0.739896
7.4336	66.181	57.8054	0.684893	4.05708	0.74866
7.4505	64.181	58.2402	0.685017	4.06458	0.757201
7.4673	62.263	58.6984	0.685141	4.07241	0.766244
7.4841	63.219	58.9154	0.685264	4.0761	0.770466
7.5009	62.434	59.4422	0.685388	4.085	0.780946
7.5177	56.668	60.2132	0.685512	4.09789	0.796437
7.5345	52.64	60.8577	0.685636	4.10854	0.809438
7.5514	56.474	61.1996	0.685759	4.11414	0.816296
7.5682	60.295	61.7044	0.685883	4.12235	0.826525
7.585	56.242	62.5442	0.686007	4.13587	0.843738
7.6018	57.042	63.2875	0.686131	4.14769	0.859054
7.6186	63.983	64.0609	0.686254	4.15983	0.875095
7.6355	69.528	65.3859	0.686378	4.18031	0.902925
7.6523	70.626	67.0982	0.686502	4.20616	0.939377
7.6691	70.743	68.5795	0.686625	4.22799	0.971286
7.6859	73.181	69.2879	0.686749	4.23827	0.986582
7.7027	72.882	69.8805	0.686873	4.24679	0.999408
7.7195	72.488	69.9762	0.686997	4.24816	1.00133
7.7364	73.893	69.9985	0.68712	4.24847	1.00165
7.7532	74.9	70.4898	0.687244	4.25547	1.0123
7.77	75.731	71.6751	0.687368	4.27214	1.03841
7.7868	69.504	72.9442	0.687492	4.28969	1.06663
7.8036	63.945	73.2287	0.687615	4.29359	1.07284	1.3623	0.637773	0.868838
7.8205	58.287	72.7278	0.687739	4.28672	1.06138
7.8373	64.273	72.1606	0.687863	4.27889	1.04849
7.8541	75.915	71.0054	0.687986	4.26276	1.0226
7.8709	86.034	69.3622	0.68811	4.23934	0.986253
7.8877	87.241	67.7857	0.688234	4.21635	0.951819
7.9045	76.88	66.9465	0.688358	4.20389	0.933589
7.9214	66.371	66.1725	0.688481	4.19227	0.916875
7.9382	65.114	65.2095	0.688605	4.17761	0.896273
7.955	58.875	63.5224	0.688729	4.15139	0.860703
7.9718	53.538	60.8613	0.688853	4.1086	0.805732
7.9886	55.237	56.9997	0.688976	4.04305	0.728329
8.0055	58.595	52.883	0.6891	3.96808	0.6489
8.0223	53.883	49.7945	0.689495	3.9079	0.591198
8.0391	45.768	47.5891	0.68989	3.8626	0.551095
8.0559	42.34	45.4068	0.690285	3.81566	0.512416
8.0727	41.321	43.8483	0.69068	3.78074	0.485341
8.0895	35.833	42.9658	0.691075	3.76041	0.470131
8.1064	33.724	42.007	0.69147	3.73784	0.453832
8.1232	36.729	40.7328	0.691865	3.70703	0.432587
8.14	37.701	39.7046	0.69226	3.68147	0.41567
8.1568	36.744	39.3408	0.692655	3.67226	0.409593
8.1736	38.615	39.4054	0.69305	3.6739	0.410393
8.1905	42.066	39.6349	0.693445	3.67971	0.41384
8.2073	42.772	40.2547	0.69384	3.69523	0.423593
8.2241	42.031	40.9468	0.694235	3.71227	0.434598
8.2409	40.516	41.3398	0.69463	3.72183	0.44078
8.2577	41.039	42.1045	0.695025	3.74016	0.453124
8.2745	43.179	42.886	0.69542	3.75855	0.465859
8.2914	44.305	43.5872	0.695815	3.77476	0.477354
8.3082	43.89	43.9728	0.69621	3.78357	0.483589
8.325	42.721	43.8457	0.696605	3.78068	0.481168
8.3418	41.839	43.9298	0.697	3.78259	0.482316
8.3586	47.642	44.3581	0.697395	3.79229	0.489289
8.3755	46.903	45.0815	0.69779	3.80847	0.501331
8.3923	47.731	45.7472	0.698185	3.82313	0.512472
8.4091	47.078	46.318	0.69858	3.83553	0.522044
8.4259	41.12	46.821	0.698975	3.84633	0.530489
8.4427	43.125	47.2218	0.69937	3.85486	0.537186
8.4595	46.083	47.8362	0.699765	3.86778	0.547664
8.4764	50.443	48.5787	0.70016	3.88319	0.560475
8.4932	51.834	49.8175	0.700555	3.90837	0.58228
8.51	51.725	50.7935	0.70095	3.92777	0.599579
8.5268	50.429	51.6662	0.701345	3.9448	0.615148
8.5436	47.932	53.1109	0.70174	3.97238	0.641441
8.5605	49.826	54.5308	0.702135	3.99877	0.667627
8.5773	57.294	55.5864	0.70253	4.01794	0.687221
8.5941	63.008	55.9751	0.702925	4.02491	0.694236
8.6109	60.419	55.9545	0.70332	4.02454	0.693453
8.6277	58.422	55.8572	0.703715	4.0228	0.691212
8.6445	59.902	55.9935	0.70411	4.02524	0.693419
8.6614	61.583	56.0651	0.704505	4.02651	0.694392
8.6782	59.806	55.5298	0.7049	4.01692	0.683838
8.695	55.496	54.2569	0.705295	3.99373	0.65951
8.7118	51.566	52.4906	0.70569	3.96063	0.626429
8.7286	50.461	50.7475	0.706085	3.92686	0.594388
8.7455	52.201	49.0809	0.70648	3.89347	0.564318
8.7623	48.862	47.7239	0.706875	3.86543	0.540199
8.7791	42.867	46.68	0.70727	3.84332	0.521841
8.7959	40.747	45.8732	0.707665	3.82588	0.507751
8.8127	40.046	45.2643	0.70806	3.81252	0.497144
8.8295	37.758	44.8603	0.708455	3.80355	0.490063
8.8464	36.757	44.3712	0.70885	3.79259	0.481601
8.8632	42.261	43.7398	0.709245	3.77826	0.47084
8.88	48.012	43.5435	0.70964	3.77376	0.467332
8.8968	49.318	43.8135	0.710035	3.77994	0.471534
8.9136	47.58	44.5391	0.71043	3.79637	0.483329
8.9305	46.314	45.8545	0.710825	3.82547	0.505177
8.9473	44.103	47.0376	0.71122	3.85095	0.52507
8.9641	43.993	49.212	0.711615	3.89614	0.562549
8.9809	46.309	52.1019	0.71201	3.9532	0.613811
8.9977	46.377	54.2846	0.712405	3.99424	0.65344
9.0145	50.18	56.5604	0.7128	4.03531	0.695659
9.0314	57.147	58.7672	0.713271	4.07358	0.737353
9.0482	53.138	60.816	0.713742	4.10785	0.776744
9.065	65.024	62.7982	0.714214	4.13993	0.815482
9.0818	79.83	64.8555	0.714685	4.17216	0.856367
9.0986	76.387	66.9981	0.715156	4.20466	0.89967
9.1155	78.903	68.8325	0.715627	4.23168	0.937215
9.1323	76.269	70.2485	0.716098	4.25204	0.966397
9.1491	72.948	71.5702	0.716569	4.27068	0.993847
9.1659	69.871	72.5991	0.717041	4.28495	1.01524	0.9418	0.790584	0.744572
9.1827	70.739	71.8601	0.717512	4.27472	0.998732
9.1995	74.162	70.1503	0.717983	4.25064	0.961788
9.2164	70.224	68.9168	0.718454	4.2329	0.935288
9.2332	68.589	66.8196	0.718925	4.202	0.891289
9.25	74.328	64.5674	0.719397	4.16771	0.844952
9.2668	66.514	62.8557	0.719868	4.14084	0.810217
9.2836	55.417	61.4864	0.720339	4.11882	0.782718
9.3005	57.603	59.7282	0.72081	4.0898	0.748071
9.3173	60.352	57.9321	0.721281	4.05927	0.713288
9.3341	51.639	56.982	0.721753	4.04274	0.694922
9.3509	46.99	55.7889	0.722224	4.02158	0.672232
9.3677	50.696	53.8247	0.722695	3.98573	0.635762
9.3845	52.07	52.4835	0.723166	3.9605	0.611164
9.4014	47.882	52.0119	0.723637	3.95147	0.602345
9.4182	50.813	51.6492	0.724108	3.94448	0.595509
9.435	57.873	51.2505	0.72458	3.93672	0.58807
9.4518	53.079	51.8414	0.725051	3.94819	0.598142
9.4686	48.793	52.4936	0.725522	3.96069	0.609359
9.4855	49.079	52.7832	0.725993	3.96619	0.614138
9.5023	49.286	53.2364	0.726464	3.97474	0.621863
9.5191	52.888	53.8542	0.726936	3.98628	0.632587
9.5359	55.168	54.5178	0.727407	3.99853	0.644196
9.5527	59.321	55.2545	0.727878	4.01195	0.657209
9.5695	55.469	55.5844	0.728349	4.0179	0.662823
9.5864	54.461	55.9215	0.72882	4.02395	0.668584
9.6032	57.961	56.8688	0.729292	4.04075	0.685639
9.62	55.914	58.3635	0.729763	4.06669	0.713088
9.6368	59.439	59.2802	0.730234	4.08227	0.729915
9.6536	67.451	60.1286	0.730705	4.09649	0.745564
9.6705	57.367	61.2231	0.731176	4.11452	0.766043
9.6873	53.176	62.6235	0.731647	4.13714	0.792648
9.7041	61.394	63.5963	0.732119	4.15256	0.811142
9.7209	68.716	64.5844	0.73259	4.16797	0.830071
9.7377	64.805	66.2318	0.733061	4.19316	0.862305
9.7545	66.198	67.0788	0.733532	4.20587	0.878757
9.7714	73.549	66.788	0.734003	4.20152	0.872345
9.7882	73.675	67.0995	0.734475	4.20618	0.878047
9.805	67.107	67.4717	0.734946	4.21171	0.884981
9.8218	70.806	67.343	0.735417	4.2098	0.88182
9.8386	77.331	66.3615	0.735888	4.19512	0.861579
9.8555	70.449	65.7375	0.736359	4.18567	0.848607
9.8723	63.671	65.5786	0.736831	4.18325	0.844914
9.8891	61.417	64.8045	0.737302	4.17137	0.829093
9.9059	58.014	63.6615	0.737773	4.15358	0.806194
9.9227	59.721	63.0568	0.738244	4.14404	0.793941
9.9395	55.956	62.6693	0.738715	4.13787	0.785947
9.9564	56.693	62.5352	0.739186	4.13573	0.782862
9.9732	64.133	62.5993	0.739658	4.13675	0.783598
9.99	63.485	63.3317	0.740129	4.14839	0.797234
10.0068	58.816	64.6759	0.7406	4.16939	0.822884
10.0236	59.247	66.3758	0.74089	4.19533	0.856047
10.0405	65.768	69.3402	0.74118	4.23903	0.915191
10.0573	75.587	72.9667	0.74147	4.29	0.989446
10.0741	71.283	75.4601	0.74176	4.3236	1.04152
10.0909	73.192	77.2952	0.74205	4.34763	1.0803
10.1077	78.892	77.351	0.74234	4.34835	1.08108	0.8914	0.652947	0.582037
10.1245	80.113	76.3583	0.74263	4.33544	1.0594
10.1414	98.258	75.3747	0.74292	4.32247	1.03808
10.1582	103.1	74.3661	0.74321	4.309	1.0164
10.175	89.107	72.4596	0.7435	4.28303	0.976218
10.1918	87.989	70.9313	0.74379	4.26171	0.944362
10.2086	64.211	69.0867	0.74408	4.23536	0.906502
10.2255	45.911	66.1634	0.74437	4.19213	0.847854
10.2423	46.46	63.2073	0.74466	4.14642	0.789991
10.2591	52.656	59.589	0.74495	4.08747	0.721238
10.2759	50.803	55.0128	0.74524	4.00757	0.637584
10.2927	51.415	50.9421	0.74553	3.93069	0.566264
10.3095	49.212	47.5743	0.74582	3.86229	0.509524
10.3264	40.889	46.6253	0.74611	3.84214	0.493784
10.3432	41.684	46.9416	0.7464	3.8489	0.498752
10.36	51.22	47.387	0.74669	3.85835	0.505852
10.3768	43.61	48.2718	0.74698	3.87685	0.52025
10.3936	36.187	49.4694	0.74727	3.90135	0.540023
10.4105	44.208	49.8815	0.74756	3.90965	0.546744
10.4273	51.874	50.0119	0.74785	3.91226	0.548732
10.4441	50.023	50.9064	0.74814	3.92999	0.56368
10.4609	52.25	51.4921	0.74843	3.94143	0.573463
10.4777	64.159	51.2643	0.74872	3.93699	0.569346
10.4945	66.371	52.1019	0.74901	3.9532	0.58349
10.5114	56.772	53.682	0.7493	3.98308	0.61069
10.5282	50.908	54.3832	0.74959	3.99605	0.62276
10.545	52.517	53.9878	0.74988	3.98876	0.615573
10.5618	49.298	53.7388	0.75017	3.98414	0.610975
10.5786	48.259	53.1008	0.75046	3.97219	0.599622
10.5955	54.499	52.1982	0.75075	3.95505	0.583792
10.6123	56.728	50.9608	0.75104	3.93106	0.562427
10.6291	53.323	49.9362	0.75133	3.91075	0.54492
10.6459	46.735	50.1675	0.75162	3.91537	0.548594
10.6627	46.786	51.4162	0.75191	3.93995	0.569516
10.6795	43.955	52.2483	0.7522	3.95601	0.583528
10.6964	52.425	52.0912	0.75249	3.953	0.580607
10.7132	50.285	51.6903	0.75278	3.94527	0.573529
10.73	43.453	51.542	0.75307	3.9424	0.57078
10.7468	53.914	51.1468	0.75336	3.9347	0.563845
10.7636	68.751	51.0427	0.75365	3.93266	0.561865
10.7805	60.115	51.9115	0.75394	3.94954	0.576419
10.7973	46.216	53.0591	0.75423	3.97141	0.595904
10.8141	49.288	53.0205	0.75452	3.97068	0.59501
10.8309	54.8	52.9578	0.75481	3.9695	0.5937
10.8477	48.185	53.8778	0.7551	3.98672	0.609401
10.8645	45.382	54.3305	0.75539	3.99509	0.617059
10.8814	58.08	53.8638	0.75568	3.98646	0.608692
10.8982	58.874	54.3979	0.75597	3.99633	0.617762
10.915	51.924	56.1258	0.75626	4.0276	0.64795
10.9318	49.47	57.1844	0.75655	4.04628	0.666584
10.9486	55.412	57.8863	0.75684	4.05848	0.67895
10.9655	59.8	58.9724	0.75713	4.07707	0.698373
10.9823	62.684	59.6768	0.75742	4.08894	0.710971
10.9991	67.058	59.1324	0.75771	4.07978	0.700752	1.0091	0.423257	0.427108
11.0159	68.679	58.5073	0.758	4.06915	0.689128
11.0327	63.049	58.1973	0.758105	4.06384	0.683426
11.0495	63.925	57.9015	0.75821	4.05874	0.677996
11.0664	62.304	57.4184	0.758315	4.05036	0.669223
11.0832	54.539	56.9614	0.75842	4.04237	0.660957
11.1	51.003	55.7567	0.758525	4.021	0.639491
11.1168	50.748	54.2055	0.758631	3.99278	0.61225
11.1336	47.894	52.5668	0.758736	3.96208	0.583934
11.1505	45.624	50.5448	0.758841	3.92286	0.549673
11.1673	49.132	48.1256	0.758946	3.87381	0.509664
11.1841	53.859	45.8766	0.759051	3.82596	0.473431
11.2009	47.023	44.3318	0.759156	3.7917	0.449073
11.2177	46.893	43.096	0.759261	3.76343	0.429905
11.2345	47.375	41.8669	0.759366	3.7345	0.411137
11.2514	36.764	41.1663	0.759471	3.71762	0.400548
11.2682	32.475	40.6576	0.759576	3.70519	0.392906
11.285	33.067	39.6112	0.759681	3.67911	0.377409
11.3018	34.456	38.2118	0.759786	3.64314	0.357049
11.3186	34.938	36.9066	0.759892	3.60839	0.338419
11.3355	34.77	35.2931	0.759997	3.56369	0.315889
11.3523	38.786	33.4973	0.760102	3.51147	0.29147
11.3691	39.011	32.6178	0.760207	3.48486	0.279744
11.3859	35.528	32.213	0.760312	3.47237	0.274385
11.4027	35.667	31.9259	0.760417	3.46342	0.270596
11.4195	30.056	31.7747	0.760522	3.45867	0.26859
11.4364	25.917	31.5808	0.760627	3.45255	0.266036
11.4532	24.03	31.1228	0.760732	3.43794	0.26009
11.47	25.33	30.4742	0.760837	3.41688	0.251766
11.4868	27.213	30.1452	0.760942	3.40603	0.247563
11.5036	29.335	30.1445	0.761047	3.406	0.24752
11.5205	32.49	29.8516	0.761153	3.39624	0.243797
11.5373	32.417	30.0091	0.761258	3.4015	0.245744
11.5541	28.817	30.9115	0.761363	3.43113	0.257166
11.5709	30.354	32.2141	0.761468	3.4724	0.273982
11.5877	34.734	33.2001	0.761573	3.50255	0.286946
11.6045	35.518	33.9993	0.761678	3.52634	0.297598
11.6214	31.86	34.8734	0.761783	3.55172	0.309403
11.6382	32.103	35.6428	0.761888	3.57355	0.31992
11.655	37.649	36.4563	0.761993	3.59611	0.331173
11.6718	40.963	37.7567	0.762098	3.63116	0.349467
11.6886	38.148	38.9458	0.762203	3.66217	0.366486
11.7055	37.603	39.576	0.762308	3.67822	0.375595
11.7223	40.698	40.1745	0.762414	3.69323	0.384314
11.7391	42.492	41.1588	0.762519	3.71744	0.398836
11.7559	42.993	42.303	0.762624	3.74486	0.415957
11.7727	45.722	43.1427	0.762729	3.76451	0.428664
11.7895	45.812	43.7038	0.762834	3.77743	0.437208
11.8064	42.927	44.4337	0.762939	3.794	0.448427
11.8232	43.299	45.2718	0.763044	3.81268	0.461438
11.84	44.656	45.9751	0.763149	3.8281	0.472444
11.8568	46.977	46.4957	0.763254	3.83936	0.480631
11.8736	48.565	46.9442	0.763359	3.84896	0.487713
11.8905	48.257	47.3395	0.763464	3.85735	0.493976
11.9073	47.637	47.7081	0.763569	3.8651	0.499834
11.9241	48.498	48.223	0.763675	3.87584	0.508085
11.9409	49.841	48.8783	0.76378	3.88933	0.518672
11.9577	49.26	49.4814	0.763885	3.9016	0.528474
11.9745	48.824	49.8673	0.76399	3.90937	0.534753
11.9914	50.861	50.1878	0.764095	3.91577	0.539975
12.0082	50.603	50.3119	0.7642	3.91824	0.541955	0.74	0.425591	0.314937
12.025	49.621	50.098	0.764275	3.91398	0.538362
12.0418	51.818	49.6008	0.764349	3.90401	0.530115
12.0586	52.496	48.9158	0.764424	3.8901	0.518846
12.0755	51.994	48.09	0.764498	3.87307	0.505387
12.0923	52.732	47.1043	0.764573	3.85236	0.489495
12.1091	49.87	45.8982	0.764647	3.82642	0.470305
12.1259	44.856	44.8555	0.764722	3.80345	0.453929
12.1427	42.035	44.0784	0.764797	3.78597	0.441848
12.1595	40.935	43.0901	0.764871	3.76329	0.426662
12.1764	38.525	41.9228	0.764946	3.73583	0.408977
12.1932	36.01	40.7108	0.76502	3.70649	0.390896
12.21	35.181	39.3288	0.765095	3.67196	0.370637
12.2268	37.048	38.1448	0.765169	3.64139	0.353581
12.2436	39.519	37.3163	0.765244	3.61943	0.341806
12.2605	38.97	36.4708	0.765319	3.59651	0.329935
12.2773	37.322	35.5702	0.765393	3.57151	0.317457
12.2941	36.238	34.8128	0.765468	3.54998	0.307091
12.3109	34.765	34.3557	0.765542	3.53677	0.300882
12.3277	34.478	34.0405	0.765617	3.52755	0.296619
12.3445	34.086	33.5544	0.765692	3.51317	0.290101
12.3614	31.043	32.9474	0.765766	3.49491	0.282041
12.3782	29.227	32.6034	0.765841	3.48442	0.277498
12.395	28.679	32.5191	0.765915	3.48183	0.276368
12.4118	30.068	32.4478	0.76599	3.47963	0.275411
12.4286	31.084	32.5352	0.766064	3.48232	0.276525
12.4455	30.728	32.7235	0.766139	3.48809	0.278963
12.4623	31.628	32.9398	0.766214	3.49468	0.281776
12.4791	34.498	33.3208	0.766288	3.50618	0.286778
12.4959	36.226	33.8772	0.766363	3.52274	0.294146
12.5127	35.312	34.7728	0.766437	3.54884	0.306162
12.5295	35.901	36.1422	0.766512	3.58746	0.324869
12.5464	36.925	37.9714	0.766586	3.63683	0.350464
12.5632	36.898	40.5038	0.766661	3.7014	0.387012
12.58	35.997	43.7344	0.766736	3.77813	0.435452
12.5968	36.459	46.7695	0.76681	3.84523	0.482741
12.6136	40.323	49.2916	0.766885	3.89775	0.523305
12.6305	47.87	51.5985	0.766959	3.94349	0.561389
12.6473	54.863	53.2241	0.767034	3.97451	0.588762
12.6641	63.649	54.4272	0.767108	3.99686	0.609296
12.6809	73.626	55.9978	0.767183	4.02531	0.636484
12.6977	73.954	57.6189	0.767258	4.05385	0.664979
12.7145	69.014	59.03	0.767332	4.07805	0.690123
12.7314	65.302	60.332	0.767407	4.09986	0.713603
12.7482	57.033	60.8269	0.767481	4.10803	0.722556	0.5718	0.645037	0.368832
12.765	52.566	60.2643	0.767556	4.09874	0.712234
12.7818	57.315	58.9603	0.767631	4.07686	0.688603
12.7986	57.072	56.9133	0.767705	4.04153	0.652115
12.8155	54.803	54.9825	0.76778	4.00701	0.618341
12.8323	57.249	53.5228	0.767854	3.98011	0.593217
12.8491	54.304	52.7262	0.767929	3.96511	0.579636
12.8659	47.549	52.7436	0.768003	3.96544	0.579875
12.8827	46.697	52.5985	0.768078	3.96269	0.577366
12.8995	47.015	51.6899	0.768153	3.94526	0.562045
12.9164	48.853	51.0529	0.768227	3.93286	0.551374
12.9332	50.038	51.063	0.768302	3.93306	0.551488
12.95	54.946	51.0352	0.768376	3.93251	0.550972
12.9668	57.26	50.9468	0.768451	3.93078	0.549451
12.9836	50.679	51.4591	0.768525	3.94079	0.557918
13.0005	45.504	52.3864	0.7686	3.95865	0.5734
13.0173	48.791	53.1014	0.768768	3.9722	0.585352
13.0341	54.934	53.3823	0.768937	3.97748	0.589993
13.0509	56.887	53.7021	0.769105	3.98345	0.595307
13.0677	53.155	54.0023	0.769273	3.98903	0.600302
13.0845	54.209	54.2843	0.769442	3.99424	0.604997
13.1014	58.752	55.0085	0.76961	4.00749	0.617319
13.1182	56.31	56.6611	0.769778	4.03709	0.645931
13.135	52.505	58.4132	0.769947	4.06754	0.676757
13.1518	54.195	59.0908	0.770115	4.07907	0.688718
13.1686	58.849	59.6241	0.770283	4.08806	0.698149
13.1855	60.926	61.0001	0.770452	4.11088	0.722924
13.2023	60.093	61.7145	0.77062	4.12252	0.735826
13.2191	66.988	61.4419	0.770788	4.11809	0.730674
13.2359	71.568	61.7763	0.770957	4.12352	0.736638
13.2527	63.743	62.5772	0.771125	4.1364	0.751212
13.2695	63.82	62.5252	0.771293	4.13557	0.750089
13.2864	71.043	61.9396	0.771462	4.12616	0.739151
13.3032	63.496	61.9155	0.77163	4.12577	0.738547
13.32	55.209	62.4293	0.771798	4.13403	0.747831	1.2109	0.467961	0.566654
13.3368	60.657	62.0152	0.771967	4.12738	0.740055
13.3536	62.916	60.8235	0.772135	4.10798	0.71814
13.3705	53.519	60.4633	0.772303	4.10204	0.711454
13.3873	51.237	60.3726	0.772472	4.10054	0.709658
13.4041	60.612	59.4626	0.77264	4.08535	0.693123
13.4209	66.773	58.9031	0.772808	4.07589	0.682968
13.4377	61.605	59.0381	0.772977	4.07818	0.685228
13.4545	56.076	58.6949	0.773145	4.07235	0.678964
13.4714	59.06	57.7992	0.773313	4.05697	0.662948
13.4882	62.641	57.5112	0.773482	4.05198	0.657733
13.505	59.213	57.1919	0.77365	4.04641	0.651983
13.5218	56.222	55.6846	0.773818	4.0197	0.625607
13.5386	56.964	53.4627	0.773987	3.97898	0.587501
13.5555	56.196	51.9241	0.774155	3.94978	0.561577
13.5723	51.271	51.0086	0.774323	3.93199	0.546303
13.5891	49.776	49.8712	0.774492	3.90944	0.527566
13.6059	47.086	48.3189	0.77466	3.87782	0.502413
13.6227	41.017	46.4128	0.774828	3.83757	0.472153
13.6395	37.888	44.8885	0.774997	3.80418	0.44842
13.6564	41.603	43.5183	0.775165	3.77318	0.427448
13.6732	44.175	42.0934	0.775333	3.73989	0.406025
13.69	44.274	40.9063	0.775502	3.71128	0.388464
13.7068	42.461	39.6919	0.77567	3.68115	0.370789
13.7236	34.433	38.5172	0.775838	3.65111	0.35397
13.7405	36.407	37.8684	0.776007	3.63412	0.344766
13.7573	39.151	37.4462	0.776175	3.62291	0.338799
13.7741	37.672	36.6245	0.776343	3.60072	0.327362
13.7909	35.839	35.756	0.776512	3.57672	0.31543
13.8077	33.989	35.2057	0.77668	3.56121	0.307928
13.8245	31.815	34.9388	0.776848	3.5536	0.304278
13.8414	32.582	35.2369	0.777017	3.56209	0.308214
13.8582	32.4	35.4439	0.777185	3.56795	0.310936
13.875	30.921	35.5521	0.777353	3.571	0.312329
13.8918	32.884	35.7848	0.777522	3.57752	0.315411
13.9086	37.12	36.5878	0.77769	3.59972	0.326291
13.9255	38.991	37.4592	0.777858	3.62325	0.338245
13.9423	38.309	37.9125	0.778027	3.63528	0.344488
13.9591	39.098	38.1156	0.778195	3.64062	0.347254
13.9759	40.557	38.1996	0.778363	3.64283	0.348357
13.9927	40.698	38.0584	0.778532	3.63912	0.346303
14.0095	46.278	37.9983	0.7787	3.63754	0.345388
14.0264	45.316	38.0185	0.778634	3.63807	0.345699
14.0432	37.709	37.7773	0.778568	3.63171	0.342361
14.06	35.222	37.4713	0.778502	3.62358	0.338134
14.0768	33.492	37.4265	0.778436	3.62238	0.337541
14.0936	29.085	37.5302	0.778369	3.62514	0.339009
14.1105	32.103	37.5421	0.778303	3.62546	0.339203
14.1273	37.382	37.1178	0.778237	3.6141	0.333354
14.1441	35.856	36.8575	0.778171	3.60706	0.329794
14.1609	34.331	36.9377	0.778105	3.60923	0.330926
14.1777	38.515	37.2018	0.778039	3.61636	0.334601
14.1945	41.905	37.7986	0.777973	3.63227	0.342921
14.2114	40.853	38.8555	0.777907	3.65985	0.357808
14.2282	40.763	39.6738	0.777841	3.68069	0.369494
14.245	41.932	40.2105	0.777775	3.69413	0.377242
14.2618	38.751	41.0042	0.777708	3.71367	0.388788
14.2786	38.656	42.1396	0.777642	3.74099	0.405503
14.2955	41.25	43.2051	0.777576	3.76596	0.421415
14.3123	42.824	44.5086	0.77751	3.79568	0.441165
14.3291	42.741	46.1025	0.777444	3.83087	0.465736
14.3459	44.359	47.468	0.777378	3.86006	0.487161
14.3627	46.174	48.6392	0.777312	3.88443	0.505812
14.3795	49.092	50.1732	0.777246	3.91548	0.530599
14.3964	52.366	51.6102	0.77718	3.94372	0.554198
14.4132	58.851	52.4974	0.777114	3.96076	0.568967
14.43	61.574	53.264	0.777047	3.97526	0.581845
14.4468	58.514	54.2832	0.776981	3.99422	0.599108
14.4636	57.157	55.4382	0.776915	4.01527	0.618878
14.4805	58.693	56.598	0.776849	4.03597	0.638957
14.4973	57.337	57.5554	0.776783	4.05275	0.655711
14.5141	52.784	58.2538	0.776717	4.06481	0.668046
14.5309	52.79	58.4223	0.776651	4.0677	0.671077	1.3959	0.429599	0.599678
14.5477	55.991	58.2137	0.776585	4.06412	0.667452
14.5645	59.374	58.0701	0.776519	4.06165	0.664977
14.5814	61.251	58.15	0.776453	4.06303	0.666442
14.5982	61.538	57.9562	0.776386	4.05969	0.663085
14.615	61.446	57.6232	0.77632	4.05392	0.65729
14.6318	61.041	57.7876	0.776254	4.05677	0.660234
14.6486	58.862	57.8684	0.776188	4.05817	0.66171
14.6655	56.647	57.1533	0.776122	4.04574	0.649232
14.6823	58.196	55.7565	0.776056	4.02099	0.625043
14.6991	56.173	54.1789	0.77599	3.99229	0.598102
14.7159	53.008	52.684	0.775924	3.96431	0.572958
14.7327	54.922	51.3206	0.775858	3.93809	0.55036
14.7495	53.84	50.1395	0.775792	3.91481	0.531046
14.7664	46.695	49.1226	0.775725	3.89432	0.514616
14.7832	41.216	47.8015	0.775659	3.86706	0.493527
14.8	40.742	45.9126	0.775593	3.82674	0.463893
14.8168	42.104	44.0435	0.775527	3.78518	0.435205
14.8336	43.722	42.2569	0.775461	3.74377	0.408386
14.8505	45.687	40.3727	0.775395	3.69815	0.38075
14.8673	45.642	38.7144	0.775329	3.65621	0.356995
14.8841	39.473	37.5819	0.775263	3.62652	0.34109
14.9009	33.64	36.7853	0.775197	3.6051	0.330062
14.9177	31.875	36.0275	0.775131	3.58428	0.319689
14.9345	29.782	35.2952	0.775064	3.56375	0.309777
14.9514	30.427	34.5154	0.774998	3.54141	0.299339
14.9682	32.282	33.4645	0.774932	3.51048	0.285461
14.985	31.973	32.4032	0.774866	3.47826	0.27168
15.0018	30.86	31.7568	0.7748	3.45811	0.263411
15.0186	30.89	31.3405	0.774995	3.44491	0.258054
15.0355	32.585	30.8827	0.77519	3.4302	0.252217
15.0523	33.584	30.6564	0.775385	3.42284	0.249317
15.0691	32.025	30.5351	0.77558	3.41888	0.247739
15.0859	31.846	30.2966	0.775775	3.41104	0.244708
15.1027	31.069	30.2193	0.77597	3.40848	0.243687
15.1195	28.228	30.5469	0.776165	3.41926	0.2477
15.1364	25.924	30.9758	0.77636	3.43321	0.253006
15.1532	26.84	31.3316	0.776555	3.44463	0.257424
15.17	28.85	31.9509	0.77675	3.4642	0.265225
15.1868	29.182	32.9071	0.776945	3.49369	0.27746
15.2036	30.968	33.7032	0.77714	3.51759	0.287779
15.2205	35.119	34.4406	0.777335	3.53924	0.297445
15.2373	36.466	35.6435	0.77753	3.57357	0.313494
15.2541	37.21	37.0499	0.777725	3.61227	0.332636
15.2709	41.635	38.2367	0.77792	3.6438	0.349076
15.2877	44.455	39.2211	0.778115	3.66921	0.362902
15.3045	42.196	40.1123	0.77831	3.69168	0.375568
15.3214	40.655	40.4786	0.778505	3.70077	0.38076
15.3382	43.866	40.2055	0.7787	3.694	0.376721
15.355	44.207	39.9761	0.778895	3.68828	0.373327
15.3718	42.268	39.7478	0.77909	3.68256	0.369962
15.3886	41.647	39.0523	0.779285	3.6649	0.359962
15.4055	40.768	38.3125	0.77948	3.64578	0.34944
15.4223	35.73	38.0807	0.779675	3.63971	0.346107
15.4391	31.568	38.0243	0.77987	3.63823	0.345233
15.4559	33.484	37.6669	0.780065	3.62878	0.34017
15.4727	34.243	37.5818	0.78026	3.62652	0.338904
15.4895	32.593	37.8663	0.780455	3.63406	0.342772
15.5064	34.837	37.8948	0.78065	3.63482	0.343084
15.5232	39.183	37.8306	0.780845	3.63312	0.342104
15.54	39.922	37.7907	0.78104	3.63206	0.341464
15.5568	39.22	38.2144	0.781235	3.64321	0.347283
15.5736	43.101	38.6498	0.78143	3.65454	0.353299
15.5905	45.966	38.8513	0.781625	3.65974	0.356047
15.6073	42.018	39.2816	0.78182	3.67076	0.36204
15.6241	39.933	39.7762	0.782015	3.68327	0.368983
15.6409	35.211	40.2588	0.78221	3.69533	0.375796
15.6577	37.076	40.8304	0.782405	3.70943	0.383938
15.6745	39.144	41.3268	0.7826	3.72151	0.391044
15.6914	36.863	41.5297	0.782795	3.72641	0.393902
15.7082	38.187	42.0088	0.78299	3.73788	0.400812
15.725	41.267	43.3868	0.783185	3.77016	0.421107
15.7418	45.456	45.313	0.78338	3.81359	0.450089
15.7586	47.353	47.8812	0.783575	3.86872	0.489794
15.7755	45.674	50.3404	0.78377	3.91881	0.528882
15.7923	45.738	52.4055	0.783965	3.95901	0.562478
[truncated: 169 more rows]

[truncated: 9 more sheets: Core 3 Slab C, Core 4 Wedge, Core 4 Slab A, Core 4 Slab B, Core 4 Slab C, Core 5 Wedge, Core 5 Slab A, Core 5 Slab B, Core 5 Slab C]
